# Supplementary material for: Morphological characterization and DNA barcoding of Ruellia sp. in Saudi Arabia
Source: PLoS One. 2025 Feb 19;20(2):e0315827. doi: 10.1371/journal.pone.0315827 (PMC11838864; doi:10.1371/journal.pone.0315827)
Supplement: S2 Table — (XLSX) [file pone.0315827.s002.xlsx]

## Sheet: Sheet1
R.sp.abha	0	1	1	1	0	1	0	0	0	0	0	0	0	1	0	1	1	0	0	1	1	0	1	1	1	0	1	0	0	0	1	0	0	0	0	0	0	0	1	0	0	0	0	0	0	0	1	0	0
R.sp.abha	0	1	1	1	0	1	0	0	0	0	0	0	0	1	0	1	1	0	0	1	1	0	1	1	1	0	1	0	0	0	1	0	0	0	0	0	0	0	1	0	0	0	0	0	0	0	1	0	0
R.sp.aseer	0	1	1	1	0	0	1	0	0	0	0	0	0	1	1	0	0	1	0	1	0	1	1	1	1	0	0	1	0	0	0	1	0	0	0	0	0	0	0	1	0	0	0	0	0	0	1	0	0
R.sp.jazan	0	1	1	1	0	0	0	1	0	0	0	0	0	1	0	1	1	0	0	1	0	1	1	1	1	0	0	0	1	0	0	0	1	0	0	0	0	0	0	0	1	0	0	0	0	0	0	1	0
R.malacosperma	0	1	1	1	0	0	0	0	1	0	0	0	0	1	0	1	1	0	1	0	0	1	1	1	1	0	1	0	0	0	0	0	0	1	0	0	0	0	0	0	0	1	0	0	0	0	0	1	1
R.patula	0	1	1	1	0	0	0	0	0	1	0	0	0	1	0	1	0	1	0	1	0	1	1	1	0	1	0	1	0	1	0	0	0	0	1	0	0	0	0	0	0	0	1	0	0	0	1	0	0
R.sp.taif.rose	0	1	1	1	0	0	0	0	0	0	1	0	0	1	0	1	1	0	0	1	1	0	1	1	1	0	0	0	1	0	0	0	0	0	0	1	0	0	0	0	0	0	0	1	0	0	1	0	0
R.sp.taif.violat	0	1	1	1	0	0	0	0	0	0	0	1	0	1	0	1	1	0	1	0	0	1	1	1	1	0	0	0	1	0	0	0	0	0	0	0	1	0	0	0	0	0	0	0	1	0	0	1	0
R.sp.taif.white	0	1	1	1	0	0	0	0	0	0	0	0	1	1	0	1	1	0	0	1	1	0	1	1	1	0	0	0	1	0	0	0	0	0	0	0	0	1	0	0	0	0	0	0	0	1	1	0	0
[truncated: 295 more columns]

## Sheet: AHC_HID
119.706	2.4058	1	0
9.05341	2.4058	2	0
9.05341	1.91823	3	0
2.67969	1.91823	4	0
2.67969	1.72096	5	0
1	1.72096	6	0
1	0	7	0
1	1.72096	8	0
4.35938	1.72096	9	0
4.35938	1.36978	10	0
2.75	1.36978	11	0
2.75	1	12	0
2	1	13	0
2	0	14	0
2	1	15	0
3.5	1	16	0
3.5	0	17	0
3	0	18	0
3	0	19	0
3	0	20	0
4	0	21	0
4	0	22	0
4	0	23	0
3.5	0	24	0
3.5	1	25	0
2.75	1	26	0
2.75	1.36978	27	0
5.96875	1.36978	28	0
5.96875	1.16569	29	0
5	1.16569	30	0
5	0	31	0
5	1.16569	32	0
6.9375	1.16569	33	0
6.9375	1.10355	34	0
6	1.10355	35	0
6	0	36	0
6	1.10355	37	0
7.875	1.10355	38	0
7.875	1	39	0
7	1	40	0
7	0	41	0
7	1	42	0
8.75	1	43	0
8.75	0	44	0
8	0	45	0
8	0	46	0
8	0	47	0
9.5	0	48	0
9.5	0	49	0
9	0	50	0
9	0	51	0
9	0	52	0
10	0	53	0
10	0	54	0
10	0	55	0
9.5	0	56	0
9.5	0	57	0
8.75	0	58	0
8.75	1	59	0
7.875	1	60	0
7.875	1.10355	61	0
6.9375	1.10355	62	0
6.9375	1.16569	63	0
5.96875	1.16569	64	0
5.96875	1.36978	65	0
4.35938	1.36978	66	0
4.35938	1.72096	67	0
2.67969	1.72096	68	0
2.67969	1.91823	69	0
15.4271	1.91823	70	0
15.4271	1.88499	71	0
11.75	1.88499	72	0
11.75	1.73205	73	0
11	1.73205	74	0
11	0	75	0
11	1.73205	76	0
12.5	1.73205	77	0
12.5	1.41421	78	0
12	1.41421	79	0
12	0	80	0
12	1.41421	81	0
13	1.41421	82	0
13	0	83	0
13	1.41421	84	0
12.5	1.41421	85	0
12.5	1.73205	86	0
11.75	1.73205	87	0
11.75	1.88499	88	0
19.1042	1.88499	89	0
19.1042	1.74992	90	0
14	1.74992	91	0
14	0	92	0
14	1.74992	93	0
24.2085	1.74992	94	0
24.2085	1.73719	95	0
15	1.73719	96	0
15	0	97	0
15	1.73719	98	0
33.417	1.73719	99	0
33.417	1.5357	100	0
18	1.5357	101	0
18	1.20711	102	0
16.5	1.20711	103	0
16.5	0	104	0
16	0	105	0
16	0	106	0
16	0	107	0
17	0	108	0
17	0	109	0
17	0	110	0
16.5	0	111	0
16.5	1.20711	112	0
19.5	1.20711	113	0
19.5	1	114	0
18.5	1	115	0
18.5	0	116	0
18	0	117	0
18	0	118	0
18	0	119	0
19	0	120	0
19	0	121	0
19	0	122	0
18.5	0	123	0
18.5	1	124	0
20.5	1	125	0
20.5	0	126	0
20	0	127	0
20	0	128	0
20	0	129	0
21	0	130	0
21	0	131	0
21	0	132	0
20.5	0	133	0
20.5	1	134	0
19.5	1	135	0
19.5	1.20711	136	0
18	1.20711	137	0
18	1.5357	138	0
48.834	1.5357	139	0
48.834	1.32775	140	0
27.7461	1.32775	141	0
27.7461	1.07706	142	0
22	1.07706	143	0
22	0	144	0
22	1.07706	145	0
33.4922	1.07706	146	0
33.4922	1.06062	147	0
23.5	1.06062	148	0
23.5	0	149	0
23	0	150	0
23	0	151	0
23	0	152	0
24	0	153	0
24	0	154	0
24	0	155	0
23.5	0	156	0
23.5	1.06062	157	0
43.4844	1.06062	158	0
43.4844	1	159	0
26	1	160	0
26	0	161	0
25	0	162	0
25	0	163	0
25	0	164	0
27	0	165	0
27	0	166	0
26	0	167	0
26	0	168	0
26	0	169	0
28	0	170	0
28	0	171	0
27	0	172	0
27	0	173	0
27	0	174	0
29	0	175	0
29	0	176	0
28	0	177	0
28	0	178	0
28	0	179	0
30	0	180	0
30	0	181	0
29	0	182	0
29	0	183	0
29	0	184	0
31	0	185	0
31	0	186	0
30	0	187	0
30	0	188	0
30	0	189	0
32	0	190	0
32	0	191	0
31	0	192	0
31	0	193	0
31	0	194	0
33	0	195	0
33	0	196	0
32	0	197	0
32	0	198	0
32	0	199	0
34	0	200	0
34	0	201	0
33	0	202	0
33	0	203	0
33	0	204	0
35	0	205	0
35	0	206	0
34	0	207	0
34	0	208	0
34	0	209	0
36	0	210	0
36	0	211	0
35	0	212	0
35	0	213	0
35	0	214	0
37	0	215	0
37	0	216	0
36	0	217	0
36	0	218	0
36	0	219	0
38	0	220	0
38	0	221	0
37	0	222	0
37	0	223	0
37	0	224	0
39	0	225	0
39	0	226	0
38	0	227	0
38	0	228	0
38	0	229	0
40	0	230	0
40	0	231	0
39	0	232	0
39	0	233	0
39	0	234	0
41	0	235	0
41	0	236	0
40	0	237	0
40	0	238	0
40	0	239	0
42	0	240	0
42	0	241	0
41	0	242	0
41	0	243	0
41	0	244	0
43	0	245	0
43	0	246	0
42	0	247	0
42	0	248	0
42	0	249	0
44	0	250	0
44	0	251	0
43	0	252	0
43	0	253	0
43	0	254	0
45	0	255	0
45	0	256	0
44	0	257	0
44	0	258	0
44	0	259	0
45.9999	0	260	0
45.9999	0	261	0
45	0	262	0
45	0	263	0
45	0	264	0
46.9999	0	265	0
46.9999	0	266	0
46	0	267	0
46	0	268	0
46	0	269	0
47.9998	0	270	0
47.9998	0	271	0
47	0	272	0
47	0	273	0
47	0	274	0
48.9995	0	275	0
48.9995	0	276	0
48	0	277	0
48	0	278	0
48	0	279	0
49.999	0	280	0
49.999	0	281	0
49	0	282	0
49	0	283	0
49	0	284	0
50.998	0	285	0
50.998	0	286	0
50	0	287	0
50	0	288	0
50	0	289	0
51.9961	0	290	0
51.9961	0	291	0
51	0	292	0
51	0	293	0
51	0	294	0
52.9922	0	295	0
52.9922	0	296	0
52	0	297	0
52	0	298	0
52	0	299	0
53.9844	0	300	0
53.9844	0	301	0
53	0	302	0
53	0	303	0
53	0	304	0
54.9688	0	305	0
54.9688	0	306	0
54	0	307	0
54	0	308	0
54	0	309	0
55.9375	0	310	0
55.9375	0	311	0
55	0	312	0
55	0	313	0
55	0	314	0
56.875	0	315	0
56.875	0	316	0
56	0	317	0
56	0	318	0
56	0	319	0
57.75	0	320	0
57.75	0	321	0
57	0	322	0
57	0	323	0
57	0	324	0
58.5	0	325	0
58.5	0	326	0
58	0	327	0
58	0	328	0
58	0	329	0
59	0	330	0
59	0	331	0
59	0	332	0
58.5	0	333	0
58.5	0	334	0
57.75	0	335	0
57.75	0	336	0
56.875	0	337	0
56.875	0	338	0
55.9375	0	339	0
55.9375	0	340	0
54.9688	0	341	0
54.9688	0	342	0
53.9844	0	343	0
53.9844	0	344	0
52.9922	0
52.9922	0
51.9961	0
51.9961	0
50.998	0
50.998	0
49.999	0
49.999	0
48.9995	0
48.9995	0
47.9998	0
47.9998	0
46.9999	0
46.9999	0
45.9999	0
45.9999	0
45	0
45	0
44	0
44	0
43	0
43	0
42	0
42	0
41	0
41	0
40	0
40	0
39	0
39	0
38	0
38	0
37	0
37	0
36	0
36	0
35	0
35	0
34	0
34	0
33	0
33	0
32	0
32	0
31	0
31	0
30	0
30	0
29	0
29	0
28	0
28	0
27	0
27	0
26	0
26	1
60.9688	1
60.9688	0
60	0
60	0
60	0
61.9375	0
61.9375	0
61	0
61	0
61	0
62.875	0
62.875	0
62	0
62	0
62	0
63.75	0
63.75	0
63	0
63	0
63	0
64.5	0
64.5	0
64	0
64	0
64	0
65	0
65	0
65	0
64.5	0
64.5	0
63.75	0
63.75	0
62.875	0
62.875	0
61.9375	0
61.9375	0
60.9688	0
60.9688	1
43.4844	1
43.4844	1.06062
33.4922	1.06062
33.4922	1.07706
27.7461	1.07706
27.7461	1.32775
69.9219	1.32775
69.9219	1.13807
66.9688	1.13807
66.9688	1
66	1
66	0
66	1
67.9375	1
67.9375	0
67	0
67	0
67	0
68.875	0
68.875	0
68	0
68	0
68	0
69.75	0
69.75	0
69	0
69	0
69	0
70.5	0
70.5	0
70	0
70	0
70	0
71	0
71	0
71	0
70.5	0
70.5	0
69.75	0
69.75	0
68.875	0
68.875	0
67.9375	0
67.9375	1
66.9688	1
66.9688	1.13807
72.875	1.13807
72.875	1
72	1
72	0
72	1
73.75	1
73.75	0
73	0
73	0
73	0
74.5	0
74.5	0
74	0
74	0
74	0
75	0
75	0
75	0
74.5	0
74.5	0
73.75	0
73.75	1
72.875	1
72.875	1.13807
69.9219	1.13807
69.9219	1.32775
48.834	1.32775
48.834	1.5357
33.417	1.5357
33.417	1.73719
24.2085	1.73719
24.2085	1.74992
19.1042	1.74992
19.1042	1.88499
15.4271	1.88499
15.4271	1.91823
9.05341	1.91823
9.05341	2.4058
230.359	2.4058
230.359	1.96152
124.687	1.96152
124.687	1.51966
86.2422	1.51966
86.2422	1.30789
77.625	1.30789
77.625	1.13807
76.5	1.13807
76.5	0
76	0
76	0
76	0
77	0
77	0
77	0
76.5	0
76.5	1.13807
78.75	1.13807
78.75	1
78	1
78	0
78	1
79.5	1
79.5	0
79	0
79	0
79	0
80	0
80	0
80	0
79.5	0
79.5	1
78.75	1
78.75	1.13807
77.625	1.13807
77.625	1.30789
94.8594	1.30789
94.8594	1.25794
81.5	1.25794
81.5	1
81	1
81	0
81	1
82	1
82	0
82	1
81.5	1
81.5	1.25794
108.219	1.25794
108.219	1.25017
98.9375	1.25017
98.9375	1
84	1
84	0
83	0
83	0
83	0
85	0
85	0
84	0
84	0
84	0
86	0
86	0
85	0
85	0
85	0
87	0
87	0
86	0
86	0
86	0
88	0
88	0
87	0
87	0
87	0
89	0
89	0
88	0
88	0
88	0
90	0
90	0
89	0
89	0
89	0
91	0
91	0
90	0
90	0
90	0
92	0
92	0
91	0
91	0
91	0
93	0
93	0
92	0
92	0
92	0
94	0
94	0
93	0
93	0
93	0
95	0
95	0
94	0
94	0
94	0
96	0
96	0
95	0
95	0
95	0
97	0
97	0
96	0
96	0
96	0
98	0
98	0
97	0
97	0
97	0
98.9999	0
98.9999	0
98	0
98	0
98	0
99.9999	0
99.9999	0
99	0
99	0
99	0
101	0
101	0
100	0
100	0
100	0
102	0
102	0
101	0
101	0
101	0
102.999	0
102.999	0
102	0
102	0
102	0
103.998	0
103.998	0
103	0
103	0
103	0
104.996	0
104.996	0
104	0
104	0
104	0
105.992	0
105.992	0
105	0
105	0
105	0
106.984	0
106.984	0
106	0
106	0
106	0
107.969	0
107.969	0
107	0
107	0
107	0
108.938	0
108.938	0
108	0
108	0
108	0
109.875	0
109.875	0
109	0
109	0
109	0
110.75	0
110.75	0
110	0
110	0
110	0
111.5	0
111.5	0
111	0
111	0
111	0
112	0
112	0
112	0
111.5	0
111.5	0
110.75	0
110.75	0
109.875	0
109.875	0
108.938	0
108.938	0
107.969	0
107.969	0
106.984	0
106.984	0
105.992	0
105.992	0
104.996	0
104.996	0
103.998	0
103.998	0
102.999	0
102.999	0
102	0
102	0
101	0
101	0
99.9999	0
99.9999	0
98.9999	0
98.9999	0
98	0
98	0
97	0
97	0
96	0
96	0
95	0
95	0
94	0
94	0
93	0
93	0
92	0
92	0
91	0
91	0
90	0
90	0
89	0
89	0
88	0
88	0
87	0
87	0
86	0
86	0
85	0
85	0
84	0
84	1
113.875	1
113.875	0
113	0
113	0
113	0
114.75	0
114.75	0
114	0
114	0
114	0
115.5	0
115.5	0
115	0
115	0
115	0
116	0
116	0
116	0
115.5	0
115.5	0
114.75	0
114.75	0
113.875	0
113.875	1
98.9375	1
98.9375	1.25017
117.5	1.25017
117.5	1
117	1
117	0
117	1
118	1
118	0
118	1
117.5	1
117.5	1.25017
108.219	1.25017
108.219	1.25794
94.8594	1.25794
94.8594	1.30789
86.2422	1.30789
86.2422	1.51966
163.132	1.51966
163.132	1.50433
125.594	1.50433
125.594	1.1456
119.969	1.1456
119.969	1
119	1
119	0
119	1
120.938	1
120.938	0
120	0
120	0
120	0
121.875	0
121.875	0
121	0
121	0
121	0
122.75	0
122.75	0
122	0
122	0
122	0
123.5	0
123.5	0
123	0
123	0
123	0
124	0
124	0
124	0
123.5	0
123.5	0
122.75	0
122.75	0
121.875	0
121.875	0
120.938	0
120.938	1
119.969	1
119.969	1.1456
131.219	1.1456
131.219	1.06627
125	1.06627
125	0
125	1.06627
137.437	1.06627
137.437	1
127	1
127	0
126	0
126	0
126	0
128	0
128	0
127	0
127	0
127	0
129	0
129	0
128	0
128	0
128	0
130	0
130	0
129	0
129	0
129	0
131	0
131	0
130	0
130	0
130	0
132	0
132	0
131	0
131	0
131	0
133	0
133	0
132	0
132	0
132	0
134	0
134	0
133	0
133	0
133	0
135	0
135	0
134	0
134	0
134	0
136	0
136	0
135	0
135	0
135	0
136.999	0
136.999	0
136	0
136	0
136	0
137.998	0
137.998	0
137	0
137	0
137	0
138.996	0
138.996	0
138	0
138	0
138	0
139.992	0
139.992	0
139	0
139	0
139	0
140.984	0
140.984	0
140	0
140	0
140	0
141.969	0
141.969	0
141	0
141	0
141	0
142.938	0
142.938	0
142	0
142	0
142	0
143.875	0
143.875	0
143	0
143	0
143	0
144.75	0
144.75	0
144	0
144	0
144	0
145.5	0
145.5	0
145	0
145	0
145	0
146	0
146	0
146	0
145.5	0
145.5	0
144.75	0
144.75	0
143.875	0
143.875	0
142.938	0
142.938	0
141.969	0
141.969	0
140.984	0
140.984	0
139.992	0
139.992	0
138.996	0
138.996	0
137.998	0
137.998	0
136.999	0
136.999	0
136	0
136	0
135	0
135	0
134	0
134	0
133	0
133	0
132	0
132	0
131	0
131	0
130	0
130	0
129	0
129	0
128	0
128	0
127	0
127	1
147.875	1
147.875	0
147	0
147	0
147	0
148.75	0
148.75	0
148	0
148	0
148	0
149.5	0
149.5	0
149	0
149	0
149	0
150	0
150	0
150	0
149.5	0
149.5	0
148.75	0
148.75	0
147.875	0
147.875	1
137.437	1
137.437	1.06627
131.219	1.06627
131.219	1.1456
125.594	1.1456
125.594	1.50433
200.67	1.50433
200.67	1.45375
166.344	1.45375
166.344	1.40803
152	1.40803
152	1
151	1
151	0
151	1
153	1
153	0
152	0
152	0
152	0
154	0
154	0
153	0
153	0
153	0
155	0
155	0
154	0
154	0
154	0
156	0
156	0
155	0
155	0
155	0
157	0
157	0
156	0
156	0
156	0
158	0
158	0
157	0
157	0
157	0
159	0
159	0
158	0
158	0
158	0
160	0
160	0
159	0
159	0
159	0
161	0
161	0
160	0
160	0
160	0
162	0
162	0
161	0
161	0
161	0
162.999	0
162.999	0
162	0
162	0
162	0
163.998	0
163.998	0
163	0
163	0
163	0
164.996	0
164.996	0
164	0
164	0
164	0
165.992	0
165.992	0
165	0
165	0
165	0
166.984	0
166.984	0
166	0
166	0
166	0
167.969	0
167.969	0
167	0
167	0
167	0
168.938	0
168.938	0
168	0
168	0
168	0
169.875	0
169.875	0
169	0
169	0
169	0
170.75	0
170.75	0
170	0
170	0
170	0
171.5	0
171.5	0
171	0
171	0
171	0
172	0
172	0
172	0
171.5	0
171.5	0
170.75	0
170.75	0
169.875	0
169.875	0
168.938	0
168.938	0
167.969	0
167.969	0
166.984	0
166.984	0
165.992	0
165.992	0
164.996	0
164.996	0
163.998	0
163.998	0
162.999	0
162.999	0
162	0
162	0
161	0
161	0
160	0
160	0
159	0
159	0
158	0
158	0
157	0
157	0
156	0
156	0
155	0
155	0
154	0
154	0
153	0
153	1
152	1
152	1.40803
180.687	1.40803
180.687	1.04602
173.5	1.04602
173.5	0
173	0
173	0
173	0
174	0
174	0
174	0
173.5	0
173.5	1.04602
187.875	1.04602
187.875	1
176	1
176	0
175	0
175	0
175	0
177	0
177	0
176	0
176	0
176	0
178	0
178	0
177	0
177	0
177	0
179	0
179	0
178	0
178	0
178	0
180	0
180	0
179	0
179	0
179	0
181	0
181	0
180	0
180	0
180	0
182	0
182	0
181	0
181	0
181	0
183	0
183	0
182	0
182	0
182	0
184	0
184	0
183	0
183	0
183	0
185	0
185	0
184	0
184	0
184	0
186	0
186	0
185	0
185	0
185	0
187	0
187	0
186	0
186	0
186	0
188	0
188	0
187	0
187	0
187	0
188.999	0
188.999	0
188	0
188	0
188	0
189.998	0
189.998	0
189	0
189	0
189	0
190.996	0
190.996	0
190	0
190	0
190	0
191.992	0
191.992	0
191	0
191	0
191	0
192.984	0
192.984	0
192	0
192	0
192	0
193.969	0
193.969	0
193	0
193	0
193	0
194.938	0
194.938	0
194	0
194	0
194	0
195.875	0
195.875	0
195	0
195	0
195	0
196.75	0
196.75	0
196	0
196	0
196	0
197.5	0
197.5	0
197	0
197	0
197	0
198	0
198	0
198	0
197.5	0
197.5	0
196.75	0
196.75	0
195.875	0
195.875	0
194.938	0
194.938	0
193.969	0
193.969	0
192.984	0
192.984	0
191.992	0
191.992	0
190.996	0
190.996	0
189.998	0
189.998	0
188.999	0
188.999	0
188	0
188	0
187	0
187	0
186	0
186	0
185	0
185	0
184	0
184	0
183	0
183	0
182	0
182	0
181	0
181	0
180	0
180	0
179	0
179	0
178	0
178	0
177	0
177	0
176	0
176	1
199.75	1
199.75	0
199	0
199	0
199	0
200.5	0
200.5	0
200	0
200	0
200	0
201	0
201	0
201	0
200.5	0
200.5	0
199.75	0
199.75	1
187.875	1
187.875	1.04602
180.687	1.04602
180.687	1.40803
166.344	1.40803
166.344	1.45375
234.996	1.45375
234.996	1.44848
203.75	1.44848
203.75	1.22118
202.5	1.22118
202.5	1
202	1
202	0
202	1
203	1
203	0
203	1
202.5	1
202.5	1.22118
205	1.22118
205	1
204	1
204	0
204	1
206	1
206	0
205	0
205	0
205	0
207	0
207	0
206	0
206	0
206	0
208	0
208	0
207	0
207	0
207	0
209	0
209	0
208	0
208	0
208	0
210	0
210	0
209	0
209	0
209	0
211	0
211	0
210	0
210	0
210	0
212	0
212	0
211	0
211	0
211	0
213	0
213	0
212	0
212	0
212	0
214	0
214	0
213	0
213	0
213	0
215	0
215	0
214	0
214	0
214	0
216	0
216	0
215	0
215	0
215	0
217	0
217	0
216	0
216	0
216	0
218	0
218	0
217	0
217	0
217	0
219	0
219	0
218	0
218	0
218	0
219.999	0
219.999	0
219	0
219	0
219	0
220.998	0
220.998	0
220	0
220	0
220	0
221.996	0
221.996	0
221	0
221	0
221	0
222.992	0
222.992	0
222	0
222	0
222	0
223.984	0
223.984	0
223	0
223	0
223	0
224.969	0
224.969	0
224	0
224	0
224	0
225.938	0
225.938	0
225	0
225	0
225	0
226.875	0
226.875	0
226	0
226	0
226	0
227.75	0
227.75	0
227	0
227	0
227	0
228.5	0
228.5	0
228	0
228	0
228	0
229	0
229	0
229	0
228.5	0
228.5	0
227.75	0
227.75	0
226.875	0
226.875	0
225.938	0
225.938	0
224.969	0
224.969	0
223.984	0
223.984	0
222.992	0
222.992	0
221.996	0
221.996	0
220.998	0
220.998	0
219.999	0
219.999	0
219	0
219	0
218	0
218	0
217	0
217	0
216	0
216	0
215	0
215	0
214	0
214	0
213	0
213	0
212	0
212	0
211	0
211	0
210	0
210	0
209	0
209	0
208	0
208	0
207	0
207	0
206	0
206	1
205	1
205	1.22118
203.75	1.22118
203.75	1.44848
266.242	1.44848
266.242	1.38034
243.484	1.38034
243.484	1
231	1
231	0
230	0
230	0
230	0
232	0
232	0
231	0
231	0
231	0
233	0
233	0
232	0
232	0
232	0
234	0
234	0
233	0
233	0
233	0
235	0
235	0
234	0
234	0
234	0
236	0
236	0
235	0
235	0
235	0
237	0
237	0
236	0
236	0
236	0
238	0
238	0
237	0
237	0
237	0
239	0
239	0
238	0
238	0
238	0
240	0
240	0
239	0
239	0
239	0
241	0
241	0
240	0
240	0
240	0
242	0
242	0
241	0
241	0
241	0
243	0
243	0
242	0
242	0
242	0
244	0
244	0
243	0
243	0
243	0
244.999	0
244.999	0
244	0
244	0
244	0
245.998	0
245.998	0
245	0
245	0
245	0
246.996	0
246.996	0
246	0
246	0
246	0
247.992	0
247.992	0
247	0
247	0
247	0
248.984	0
248.984	0
248	0
248	0
248	0
249.969	0
249.969	0
249	0
249	0
249	0
250.938	0
250.938	0
250	0
250	0
250	0
251.875	0
251.875	0
251	0
251	0
251	0
252.75	0
252.75	0
252	0
252	0
252	0
253.5	0
253.5	0
253	0
253	0
253	0
254	0
254	0
254	0
253.5	0
253.5	0
252.75	0
252.75	0
251.875	0
251.875	0
250.938	0
250.938	0
249.969	0
249.969	0
248.984	0
248.984	0
247.992	0
247.992	0
246.996	0
246.996	0
245.998	0
245.998	0
244.999	0
244.999	0
244	0
244	0
243	0
243	0
242	0
242	0
241	0
241	0
240	0
240	0
239	0
239	0
238	0
238	0
237	0
237	0
236	0
236	0
235	0
235	0
234	0
234	0
233	0
233	0
232	0
232	0
231	0
231	1
255.969	1
255.969	0
255	0
255	0
255	0
256.938	0
256.938	0
256	0
256	0
256	0
257.875	0
257.875	0
257	0
257	0
257	0
258.75	0
258.75	0
258	0
258	0
258	0
259.5	0
259.5	0
259	0
259	0
259	0
260	0
260	0
260	0
259.5	0
259.5	0
258.75	0
258.75	0
257.875	0
257.875	0
256.938	0
256.938	0
255.969	0
255.969	1
243.484	1
243.484	1.38034
288.999	1.38034
288.999	1.23872
268	1.23872
268	1
262	1
262	0
261	0
261	0
261	0
262.999	0
262.999	0
262	0
262	0
262	0
263.998	0
263.998	0
263	0
263	0
263	0
264.996	0
264.996	0
264	0
264	0
264	0
265.992	0
265.992	0
265	0
265	0
265	0
266.984	0
266.984	0
266	0
266	0
266	0
267.969	0
267.969	0
267	0
267	0
267	0
268.938	0
268.938	0
268	0
268	0
268	0
269.875	0
269.875	0
269	0
269	0
269	0
270.75	0
270.75	0
270	0
270	0
270	0
271.5	0
271.5	0
271	0
271	0
271	0
272	0
272	0
272	0
271.5	0
271.5	0
270.75	0
270.75	0
269.875	0
269.875	0
268.938	0
268.938	0
267.969	0
267.969	0
266.984	0
266.984	0
265.992	0
265.992	0
264.996	0
264.996	0
263.998	0
263.998	0
262.999	0
262.999	0
262	0
262	1
274	1
274	0
273	0
273	0
273	0
275	0
275	0
274	0
274	0
274	0
276	0
276	0
275	0
275	0
275	0
277	0
277	0
276	0
276	0
276	0
278	0
278	0
277	0
277	0
277	0
279	0
279	0
278	0
278	0
278	0
280	0
280	0
279	0
279	0
279	0
281	0
281	0
280	0
280	0
280	0
282	0
282	0
281	0
281	0
281	0
283	0
283	0
282	0
282	0
282	0
284	0
284	0
283	0
283	0
283	0
285	0
285	0
284	0
284	0
284	0
285.999	0
285.999	0
285	0
285	0
285	0
286.998	0
286.998	0
286	0
286	0
286	0
287.996	0
287.996	0
287	0
287	0
287	0
288.992	0
288.992	0
288	0
288	0
288	0
289.984	0
289.984	0
289	0
289	0
289	0
290.969	0
290.969	0
290	0
290	0
290	0
291.938	0
291.938	0
291	0
291	0
291	0
292.875	0
292.875	0
292	0
292	0
292	0
293.75	0
293.75	0
293	0
293	0
293	0
294.5	0
294.5	0
[truncated: 402 more rows]

## Sheet: AHC1_HID
204.687	-1	1	1
110.373	-1	2	1
110.373	-0.148669	3	1
38.3799	-0.148669	4	1
38.3799	0.00144667	5	1
14.875	0.00144667	6	1
14.875	0.195932	7	1
2	0.195932	8	1
2	0.654654	9	1
1	0.654654	10	1
1	1	11	1
1	0.654654	12	1
3	0.654654	13	1
3	1	14	1
2	1	15	1
2	1	16	1
2	1	17	1
4	1	18	1
4	1	19	1
3	1	20	1
3	1	21	1
3	1	22	1
5	1	23	1
5	1	24	1
4	1	25	1
4	1	26	1
4	1	27	1
6	1	28	1
6	1	29	1
5	1	30	1
5	1	31	1
5	1	32	1
7	1	33	1
7	1	34	1
6	1	35	1
6	1	36	1
6	1	37	1
8	1	38	1
8	1	39	1
7	1	40	1
7	1	41	1
7	1	42	1
9	1	43	1
9	1	44	1
8	1	45	1
8	1	46	1
8	1	47	1
9.99999	1	48	1
9.99999	1	49	1
9	1	50	1
9	1	51	1
9	1	52	1
11	1	53	1
11	1	54	1
10	1	55	1
10	1	56	1
10	1	57	1
12	1	58	1
12	1	59	1
11	1	60	1
11	1	61	1
11	1	62	1
12.9999	1	63	1
12.9999	1	64	1
12	1	65	1
12	1	66	1
12	1	67	1
13.9999	1	68	1
13.9999	1	69	1
13	1	70	1
13	1	71	1
13	1	72	1
14.9998	1	73	1
14.9998	1	74	1
14	1	75	1
14	1	76	1
14	1	77	1
15.9995	1	78	1
15.9995	1	79	1
15	1	80	1
15	1	81	1
15	1	82	1
16.999	1	83	1
16.999	1	84	1
16	1	85	1
16	1	86	1
16	1	87	1
17.998	1	88	1
17.998	1	89	1
17	1	90	1
17	1	91	1
17	1	92	1
18.9961	1	93	1
18.9961	1	94	1
18	1	95	1
18	1	96	1
18	1	97	1
19.9922	1	98	1
19.9922	1	99	1
19	1	100	1
19	1	101	1
19	1	102	1
20.9844	1	103	1
20.9844	1	104	1
20	1	105	1
20	1	106	1
20	1	107	1
21.9688	1	108	1
21.9688	1	109	1
21	1	110	1
21	1	111	1
21	1	112	1
22.9375	1	113	1
22.9375	1	114	1
22	1	115	1
22	1	116	1
22	1	117	1
23.875	1	118	1
23.875	1	119	1
23	1	120	1
23	1	121	1
23	1	122	1
24.75	1	123	1
24.75	1	124	1
24	1	125	1
24	1	126	1
24	1	127	1
25.5	1	128	1
25.5	1	129	1
25	1	130	1
25	1	131	1
25	1	132	1
26	1	133	1
26	1	134	1
26	1	135	1
25.5	1	136	1
25.5	1	137	1
24.75	1	138	1
24.75	1	139	1
23.875	1	140	1
23.875	1	141	1
22.9375	1	142	1
22.9375	1	143	1
21.9688	1	144	1
21.9688	1	145	1
20.9844	1	146	1
20.9844	1	147	1
19.9922	1	148	1
19.9922	1	149	1
18.9961	1	150	1
18.9961	1	151	1
17.998	1	152	1
17.998	1	153	1
16.999	1	154	1
16.999	1	155	1
15.9995	1	156	1
15.9995	1	157	1
14.9998	1	158	1
14.9998	1	159	1
13.9999	1	160	1
13.9999	1	161	1
12.9999	1	162	1
12.9999	1	163	1
12	1	164	1
12	1	165	1
11	1	166	1
11	1	167	1
9.99999	1	168	1
9.99999	1	169	1
9	1	170	1
9	1	171	1
8	1	172	1
8	1	173	1
7	1	174	1
7	1	175	1
6	1	176	1
6	1	177	1
5	1	178	1
5	1	179	1
4	1	180	1
4	1	181	1
3	1	182	1
3	0.654654	183	1
2	0.654654	184	1
2	0.195932	185	1
27.75	0.195932	186	1
27.75	0.377964	187	1
27	0.377964	188	1
27	1	189	1
27	0.377964	190	1
28.5	0.377964	191	1
28.5	1	192	1
28	1	193	1
28	1	194	1
28	1	195	1
29	1	196	1
29	1	197	1
29	1	198	1
28.5	1	199	1
28.5	0.377964	200	1
27.75	0.377964	201	1
27.75	0.195932	202	1
14.875	0.195932	203	1
14.875	0.00144667	204	1
61.8848	0.00144667	205	1
61.8848	0.0824709	206	1
42.875	0.0824709	207	1
42.875	0.599086	208	1
31	0.599086	209	1
31	1	210	1
30	1	211	1
30	1	212	1
30	1	213	1
32	1	214	1
32	1	215	1
31	1	216	1
31	1	217	1
31	1	218	1
33	1	219	1
33	1	220	1
32	1	221	1
32	1	222	1
32	1	223	1
34	1	224	1
34	1	225	1
33	1	226	1
33	1	227	1
33	1	228	1
35	1	229	1
35	1	230	1
34	1	231	1
34	1	232	1
34	1	233	1
36	1	234	1
36	1	235	1
35	1	236	1
35	1	237	1
35	1	238	1
37	1	239	1
37	1	240	1
36	1	241	1
36	1	242	1
36	1	243	1
38	1	244	1
38	1	245	1
37	1	246	1
37	1	247	1
37	1	248	1
39	1	249	1
39	1	250	1
38	1	251	1
38	1	252	1
38	1	253	1
39.9999	1	254	1
39.9999	1	255	1
39	1	256	1
39	1	257	1
39	1	258	1
40.9999	1	259	1
40.9999	1	260	1
40	1	261	1
40	1	262	1
40	1	263	1
41.9998	1	264	1
41.9998	1	265	1
41	1	266	1
41	1	267	1
41	1	268	1
42.9995	1	269	1
42.9995	1	270	1
42	1	271	1
42	1	272	1
42	1	273	1
43.999	1	274	1
43.999	1	275	1
43	1	276	1
43	1	277	1
43	1	278	1
44.998	1	279	1
44.998	1	280	1
44	1	281	1
44	1	282	1
44	1	283	1
45.9961	1	284	1
45.9961	1	285	1
45	1	286	1
45	1	287	1
45	1	288	1
46.9922	1	289	1
46.9922	1	290	1
46	1	291	1
46	1	292	1
46	1	293	1
47.9844	1	294	1
47.9844	1	295	1
47	1	296	1
47	1	297	1
47	1	298	1
48.9688	1	299	1
48.9688	1	300	1
48	1	301	1
48	1	302	1
48	1	303	1
49.9375	1	304	1
49.9375	1	305	1
49	1	306	1
49	1	307	1
49	1	308	1
50.875	1	309	1
50.875	1	310	1
50	1	311	1
50	1	312	1
50	1	313	1
51.75	1	314	1
51.75	1	315	1
51	1	316	1
51	1	317	1
51	1	318	1
52.5	1	319	1
52.5	1	320	1
52	1	321	1
52	1	322	1
52	1	323	1
53	1	324	1
53	1	325	1
53	1	326	1
52.5	1	327	1
52.5	1	328	1
51.75	1	329	1
51.75	1	330	1
50.875	1	331	1
50.875	1	332	1
49.9375	1	333	1
49.9375	1	334	1
48.9688	1	335	1
48.9688	1	336	1
47.9844	1	337	1
47.9844	1	338	1
46.9922	1	339	1
46.9922	1	340	1
45.9961	1	341	1
45.9961	1	342	1
44.998	1	343	1
44.998	1	344	1
43.999	1
43.999	1
42.9995	1
42.9995	1
41.9998	1
41.9998	1
40.9999	1
40.9999	1
39.9999	1
39.9999	1
39	1
39	1
38	1
38	1
37	1
37	1
36	1
36	1
35	1
35	1
34	1
34	1
33	1
33	1
32	1
32	1
31	1
31	0.599086
54.75	0.599086
54.75	0.745356
54	0.745356
54	1
54	0.745356
55.5	0.745356
55.5	1
55	1
55	1
55	1
56	1
56	1
56	1
55.5	1
55.5	0.745356
54.75	0.745356
54.75	0.599086
42.875	0.599086
42.875	0.0824709
80.8945	0.0824709
80.8945	0.264283
69.7109	0.264283
69.7109	0.487997
58	0.487997
58	0.654654
57	0.654654
57	1
57	0.654654
59	0.654654
59	1
58	1
58	1
58	1
60	1
60	1
59	1
59	1
59	1
61	1
61	1
60	1
60	1
60	1
62	1
62	1
61	1
61	1
61	1
63	1
63	1
62	1
62	1
62	1
64	1
64	1
63	1
63	1
63	1
64.9999	1
64.9999	1
64	1
64	1
64	1
65.9999	1
65.9999	1
65	1
65	1
65	1
66.9998	1
66.9998	1
66	1
66	1
66	1
67.9995	1
67.9995	1
67	1
67	1
67	1
68.999	1
68.999	1
68	1
68	1
68	1
69.998	1
69.998	1
69	1
69	1
69	1
70.9961	1
70.9961	1
70	1
70	1
70	1
71.9922	1
71.9922	1
71	1
71	1
71	1
72.9844	1
72.9844	1
72	1
72	1
72	1
73.9688	1
73.9688	1
73	1
73	1
73	1
74.9375	1
74.9375	1
74	1
74	1
74	1
75.875	1
75.875	1
75	1
75	1
75	1
76.75	1
76.75	1
76	1
76	1
76	1
77.5	1
77.5	1
77	1
77	1
77	1
78	1
78	1
78	1
77.5	1
77.5	1
76.75	1
76.75	1
75.875	1
75.875	1
74.9375	1
74.9375	1
73.9688	1
73.9688	1
72.9844	1
72.9844	1
71.9922	1
71.9922	1
70.9961	1
70.9961	1
69.998	1
69.998	1
68.999	1
68.999	1
67.9995	1
67.9995	1
66.9998	1
66.9998	1
65.9999	1
65.9999	1
64.9999	1
64.9999	1
64	1
64	1
63	1
63	1
62	1
62	1
61	1
61	1
60	1
60	1
59	1
59	0.654654
58	0.654654
58	0.487997
81.4219	0.487997
81.4219	0.576892
79.5	0.576892
79.5	0.774597
79	0.774597
79	1
79	0.774597
80	0.774597
80	1
80	0.774597
79.5	0.774597
79.5	0.576892
83.3438	0.576892
83.3438	0.678154
81.75	0.678154
81.75	1
81	1
81	1
81	1
82.5	1
82.5	1
82	1
82	1
82	1
83	1
83	1
83	1
82.5	1
82.5	1
81.75	1
81.75	0.678154
84.9375	0.678154
84.9375	0.705948
84	0.705948
84	1
84	0.705948
85.875	0.705948
85.875	0.774597
85	0.774597
85	1
85	0.774597
86.75	0.774597
86.75	1
86	1
86	1
86	1
87.5	1
87.5	1
87	1
87	1
87	1
88	1
88	1
88	1
87.5	1
87.5	1
86.75	1
86.75	0.774597
85.875	0.774597
85.875	0.705948
84.9375	0.705948
84.9375	0.678154
83.3438	0.678154
83.3438	0.576892
81.4219	0.576892
81.4219	0.487997
69.7109	0.487997
69.7109	0.264283
92.0781	0.264283
92.0781	0.440781
89	0.440781
89	1
89	0.440781
95.1562	0.440781
95.1562	0.578392
90.9688	0.578392
90.9688	1
90	1
90	1
90	1
91.9375	1
91.9375	1
91	1
91	1
91	1
92.875	1
92.875	1
92	1
92	1
92	1
93.75	1
93.75	1
93	1
93	1
93	1
94.5	1
94.5	1
94	1
94	1
94	1
95	1
95	1
95	1
94.5	1
94.5	1
93.75	1
93.75	1
92.875	1
92.875	1
91.9375	1
91.9375	1
90.9688	1
90.9688	0.578392
99.3438	0.578392
99.3438	0.689354
96.9375	0.689354
96.9375	1
96	1
96	1
96	1
97.875	1
97.875	1
97	1
97	1
97	1
98.75	1
98.75	1
98	1
98	1
98	1
99.5	1
99.5	1
99	1
99	1
99	1
100	1
100	1
100	1
99.5	1
99.5	1
98.75	1
98.75	1
97.875	1
97.875	1
96.9375	1
96.9375	0.689354
101.75	0.689354
101.75	0.774597
101	0.774597
101	1
101	0.774597
102.5	0.774597
102.5	1
102	1
102	1
102	1
103	1
103	1
103	1
102.5	1
102.5	0.774597
101.75	0.774597
101.75	0.689354
99.3438	0.689354
99.3438	0.578392
95.1562	0.578392
95.1562	0.440781
92.0781	0.440781
92.0781	0.264283
80.8945	0.264283
80.8945	0.0824709
61.8848	0.0824709
61.8848	0.00144667
38.3799	0.00144667
38.3799	-0.148669
182.366	-0.148669
182.366	-0.116136
138.754	-0.116136
138.754	-0.0326258
126.09	-0.0326258
126.09	0.307993
110.93	0.307993
110.93	0.574115
107.859	0.574115
107.859	0.689354
104.969	0.689354
104.969	1
104	1
104	1
104	1
105.938	1
105.938	1
105	1
105	1
105	1
106.875	1
106.875	1
106	1
106	1
106	1
107.75	1
107.75	1
107	1
107	1
107	1
108.5	1
108.5	1
108	1
108	1
108	1
109	1
109	1
109	1
108.5	1
108.5	1
107.75	1
107.75	1
106.875	1
106.875	1
105.938	1
105.938	1
104.969	1
104.969	0.689354
110.75	0.689354
110.75	0.774597
110	0.774597
110	1
110	0.774597
111.5	0.774597
111.5	1
111	1
111	1
111	1
112	1
112	1
112	1
111.5	1
111.5	0.774597
110.75	0.774597
110.75	0.689354
107.859	0.689354
107.859	0.574115
114	0.574115
114	0.654654
113	0.654654
113	1
113	0.654654
115	0.654654
115	1
114	1
114	1
114	1
116	1
116	1
115	1
115	1
115	1
117	1
117	1
116	1
116	1
116	1
118	1
118	1
117	1
117	1
117	1
119	1
119	1
118	1
118	1
118	1
120	1
120	1
119	1
119	1
119	1
121	1
121	1
120	1
120	1
120	1
122	1
122	1
121	1
121	1
121	1
123	1
123	1
122	1
122	1
122	1
124	1
124	1
123	1
123	1
123	1
125	1
125	1
124	1
124	1
124	1
126	1
126	1
125	1
125	1
125	1
127	1
127	1
126	1
126	1
126	1
128	1
128	1
127	1
127	1
127	1
128.999	1
128.999	1
128	1
128	1
128	1
129.998	1
129.998	1
129	1
129	1
129	1
130.996	1
130.996	1
130	1
130	1
130	1
131.992	1
131.992	1
131	1
131	1
131	1
132.984	1
132.984	1
132	1
132	1
132	1
133.969	1
133.969	1
133	1
133	1
133	1
134.938	1
134.938	1
134	1
134	1
134	1
135.875	1
135.875	1
135	1
135	1
135	1
136.75	1
136.75	1
136	1
136	1
136	1
137.5	1
137.5	1
137	1
137	1
137	1
138	1
138	1
138	1
137.5	1
137.5	1
136.75	1
136.75	1
135.875	1
135.875	1
134.938	1
134.938	1
133.969	1
133.969	1
132.984	1
132.984	1
131.992	1
131.992	1
130.996	1
130.996	1
129.998	1
129.998	1
128.999	1
128.999	1
128	1
128	1
127	1
127	1
126	1
126	1
125	1
125	1
124	1
124	1
123	1
123	1
122	1
122	1
121	1
121	1
120	1
120	1
119	1
119	1
118	1
118	1
117	1
117	1
116	1
116	1
115	1
115	0.654654
114	0.654654
114	0.574115
110.93	0.574115
110.93	0.307993
141.25	0.307993
141.25	0.49457
139.75	0.49457
139.75	0.774597
139	0.774597
139	1
139	0.774597
140.5	0.774597
140.5	1
140	1
140	1
140	1
141	1
141	1
141	1
140.5	1
140.5	0.774597
139.75	0.774597
139.75	0.49457
142.75	0.49457
142.75	0.606011
142	0.606011
142	1
142	0.606011
143.5	0.606011
143.5	0.745356
143	0.745356
143	1
143	0.745356
144	0.745356
144	1
144	0.745356
143.5	0.745356
143.5	0.606011
142.75	0.606011
142.75	0.49457
141.25	0.49457
141.25	0.307993
126.09	0.307993
126.09	-0.0326258
151.418	-0.0326258
151.418	0.176286
147.125	0.176286
147.125	0.571302
145.75	0.571302
145.75	1
145	1
145	1
145	1
146.5	1
146.5	1
146	1
146	1
146	1
147	1
147	1
147	1
146.5	1
146.5	1
145.75	1
145.75	0.571302
148.5	0.571302
148.5	0.745356
148	0.745356
148	1
148	0.745356
149	0.745356
149	1
149	0.745356
148.5	0.745356
148.5	0.571302
147.125	0.571302
147.125	0.176286
155.711	0.176286
155.711	0.401732
150.75	0.401732
150.75	0.523607
150	0.523607
150	1
150	0.523607
151.5	0.523607
151.5	0.745356
151	0.745356
151	1
151	0.745356
152	0.745356
152	1
152	0.745356
151.5	0.745356
151.5	0.523607
150.75	0.523607
150.75	0.401732
160.672	0.401732
160.672	0.478191
153.5	0.478191
153.5	0.745356
153	0.745356
153	1
153	0.745356
154	0.745356
154	1
154	0.745356
153.5	0.745356
153.5	0.478191
167.844	0.478191
167.844	0.553095
157.812	0.553095
157.812	0.689354
155.875	0.689354
155.875	1
155	1
155	1
155	1
156.75	1
156.75	1
156	1
156	1
156	1
157.5	1
157.5	1
157	1
157	1
157	1
158	1
158	1
158	1
157.5	1
157.5	1
156.75	1
156.75	1
155.875	1
155.875	0.689354
159.75	0.689354
159.75	0.774597
159	0.774597
159	1
159	0.774597
160.5	0.774597
160.5	1
160	1
160	1
160	1
161	1
161	1
161	1
160.5	1
160.5	0.774597
159.75	0.774597
159.75	0.689354
157.812	0.689354
157.812	0.553095
177.875	0.553095
177.875	0.599086
163	0.599086
163	1
162	1
162	1
162	1
164	1
164	1
163	1
163	1
163	1
165	1
165	1
164	1
164	1
164	1
166	1
166	1
165	1
165	1
165	1
167	1
167	1
166	1
166	1
166	1
168	1
168	1
167	1
167	1
167	1
169	1
169	1
168	1
168	1
168	1
170	1
170	1
169	1
169	1
169	1
171	1
171	1
170	1
170	1
170	1
172	1
172	1
171	1
171	1
171	1
173	1
173	1
172	1
172	1
172	1
174	1
174	1
173	1
173	1
173	1
175	1
175	1
174	1
174	1
174	1
176	1
176	1
175	1
175	1
175	1
177	1
177	1
176	1
176	1
176	1
178	1
178	1
177	1
177	1
177	1
179	1
179	1
178	1
178	1
178	1
180	1
180	1
179	1
179	1
179	1
181	1
181	1
180	1
180	1
180	1
181.999	1
181.999	1
181	1
181	1
181	1
182.998	1
182.998	1
182	1
182	1
182	1
183.996	1
183.996	1
183	1
183	1
183	1
184.992	1
184.992	1
184	1
184	1
184	1
185.984	1
185.984	1
185	1
185	1
185	1
186.969	1
186.969	1
186	1
186	1
186	1
187.938	1
187.938	1
187	1
187	1
187	1
188.875	1
188.875	1
188	1
188	1
188	1
189.75	1
189.75	1
189	1
189	1
189	1
190.5	1
190.5	1
190	1
190	1
190	1
191	1
191	1
191	1
190.5	1
190.5	1
189.75	1
189.75	1
188.875	1
188.875	1
187.938	1
187.938	1
186.969	1
186.969	1
185.984	1
185.984	1
184.992	1
184.992	1
183.996	1
183.996	1
182.998	1
182.998	1
181.999	1
181.999	1
181	1
181	1
180	1
180	1
179	1
179	1
178	1
178	1
177	1
177	1
176	1
176	1
175	1
175	1
174	1
174	1
173	1
173	1
172	1
172	1
171	1
171	1
170	1
170	1
169	1
169	1
168	1
168	1
167	1
167	1
166	1
166	1
165	1
165	1
164	1
164	1
163	1
163	0.599086
192.75	0.599086
192.75	0.745356
192	0.745356
192	1
192	0.745356
193.5	0.745356
193.5	1
193	1
193	1
193	1
194	1
194	1
194	1
193.5	1
193.5	0.745356
192.75	0.745356
192.75	0.599086
177.875	0.599086
177.875	0.553095
167.844	0.553095
167.844	0.478191
160.672	0.478191
160.672	0.401732
155.711	0.401732
155.711	0.176286
151.418	0.176286
151.418	-0.0326258
138.754	-0.0326258
138.754	-0.116136
225.978	-0.116136
225.978	-0.0540223
206.437	-0.0540223
206.437	0.654654
196	0.654654
196	1
195	1
195	1
195	1
197	1
197	1
196	1
196	1
196	1
198	1
198	1
197	1
197	1
197	1
199	1
199	1
198	1
198	1
198	1
200	1
200	1
199	1
199	1
199	1
201	1
201	1
200	1
200	1
200	1
202	1
202	1
201	1
201	1
201	1
203	1
203	1
202	1
202	1
202	1
204	1
204	1
203	1
203	1
203	1
205	1
205	1
204	1
204	1
204	1
205.999	1
205.999	1
205	1
205	1
205	1
206.998	1
206.998	1
206	1
206	1
206	1
207.996	1
207.996	1
207	1
207	1
207	1
208.992	1
208.992	1
208	1
208	1
208	1
209.984	1
209.984	1
209	1
209	1
209	1
210.969	1
210.969	1
210	1
210	1
210	1
211.938	1
211.938	1
211	1
211	1
211	1
212.875	1
212.875	1
212	1
212	1
212	1
213.75	1
213.75	1
213	1
213	1
213	1
214.5	1
214.5	1
214	1
214	1
214	1
215	1
215	1
215	1
214.5	1
214.5	1
213.75	1
213.75	1
212.875	1
212.875	1
211.938	1
211.938	1
210.969	1
210.969	1
209.984	1
209.984	1
208.992	1
208.992	1
207.996	1
207.996	1
206.998	1
206.998	1
205.999	1
205.999	1
205	1
205	1
204	1
204	1
203	1
203	1
202	1
202	1
201	1
201	1
200	1
200	1
199	1
199	1
198	1
198	1
197	1
197	1
196	1
196	0.654654
216.875	0.654654
216.875	1
216	1
216	1
216	1
217.75	1
217.75	1
217	1
217	1
217	1
218.5	1
218.5	1
218	1
218	1
218	1
219	1
219	1
219	1
218.5	1
218.5	1
217.75	1
217.75	1
216.875	1
216.875	0.654654
206.437	0.654654
206.437	-0.0540223
245.519	-0.0540223
245.519	0.087079
222.492	0.087079
222.492	0.314024
220	0.314024
220	1
220	0.314024
224.984	0.314024
224.984	0.613359
221.969	0.613359
221.969	0.745356
221	0.745356
221	1
221	0.745356
222.938	0.745356
222.938	1
222	1
222	1
222	1
223.875	1
223.875	1
223	1
223	1
223	1
224.75	1
224.75	1
224	1
224	1
224	1
225.5	1
225.5	1
225	1
225	1
225	1
226	1
226	1
226	1
225.5	1
225.5	1
224.75	1
224.75	1
223.875	1
223.875	1
222.938	1
222.938	0.745356
221.969	0.745356
221.969	0.613359
228	0.613359
228	0.654654
227	0.654654
227	1
227	0.654654
229	0.654654
229	1
228	1
228	1
228	1
230	1
230	1
229	1
229	1
229	1
231	1
231	1
230	1
230	1
230	1
232	1
232	1
231	1
231	1
231	1
233	1
233	1
232	1
232	1
232	1
234	1
234	1
233	1
233	1
233	1
235	1
235	1
234	1
234	1
234	1
236	1
236	1
235	1
235	1
235	1
237	1
237	1
236	1
236	1
236	1
238	1
238	1
237	1
237	1
237	1
239	1
239	1
238	1
238	1
238	1
240	1
240	1
239	1
239	1
239	1
240.999	1
240.999	1
240	1
240	1
240	1
241.998	1
241.998	1
241	1
241	1
241	1
242.996	1
242.996	1
242	1
242	1
242	1
243.992	1
243.992	1
243	1
243	1
243	1
244.984	1
244.984	1
244	1
244	1
244	1
245.969	1
245.969	1
245	1
245	1
245	1
246.938	1
246.938	1
246	1
246	1
246	1
247.875	1
247.875	1
247	1
247	1
247	1
248.75	1
248.75	1
248	1
248	1
248	1
249.5	1
249.5	1
249	1
249	1
249	1
250	1
250	1
250	1
249.5	1
249.5	1
248.75	1
248.75	1
247.875	1
247.875	1
246.938	1
246.938	1
245.969	1
245.969	1
244.984	1
244.984	1
243.992	1
243.992	1
242.996	1
242.996	1
241.998	1
241.998	1
240.999	1
240.999	1
240	1
240	1
239	1
239	1
238	1
238	1
237	1
237	1
236	1
236	1
235	1
235	1
234	1
234	1
233	1
233	1
232	1
232	1
231	1
231	1
230	1
230	1
229	1
229	0.654654
228	0.654654
228	0.613359
224.984	0.613359
224.984	0.314024
222.492	0.314024
222.492	0.087079
268.547	0.087079
268.547	0.253005
253	0.253005
253	0.571302
251.5	0.571302
251.5	1
251	1
251	1
251	1
252	1
252	1
252	1
251.5	1
251.5	0.571302
254.5	0.571302
254.5	0.745356
253.5	0.745356
253.5	1
253	1
253	1
253	1
254	1
254	1
254	1
253.5	1
253.5	0.745356
255.5	0.745356
255.5	1
255	1
255	1
255	1
256	1
256	1
256	1
255.5	1
255.5	0.745356
254.5	0.745356
254.5	0.571302
253	0.571302
253	0.253005
284.094	0.253005
284.094	0.257645
271.687	0.257645
271.687	0.5949
258	0.5949
258	1
257	1
257	1
257	1
259	1
259	1
258	1
258	1
258	1
260	1
260	1
259	1
259	1
259	1
261	1
261	1
260	1
260	1
260	1
262	1
262	1
261	1
261	1
261	1
263	1
263	1
262	1
262	1
262	1
264	1
264	1
263	1
263	1
263	1
265	1
265	1
264	1
264	1
264	1
266	1
266	1
265	1
265	1
265	1
267	1
267	1
266	1
266	1
266	1
268	1
268	1
267	1
267	1
267	1
269	1
269	1
268	1
268	1
268	1
270	1
270	1
269	1
269	1
269	1
271	1
271	1
270	1
270	1
270	1
272	1
272	1
271	1
271	1
271	1
272.999	1
272.999	1
272	1
272	1
272	1
273.998	1
273.998	1
273	1
273	1
273	1
274.996	1
274.996	1
274	1
274	1
274	1
275.992	1
275.992	1
275	1
275	1
275	1
276.984	1
276.984	1
276	1
276	1
276	1
277.969	1
277.969	1
277	1
277	1
277	1
278.938	1
278.938	1
278	1
278	1
278	1
279.875	1
279.875	1
279	1
279	1
279	1
280.75	1
280.75	1
280	1
280	1
280	1
281.5	1
281.5	1
281	1
281	1
281	1
282	1
282	1
282	1
281.5	1
281.5	1
280.75	1
280.75	1
279.875	1
279.875	1
278.938	1
278.938	1
277.969	1
277.969	1
276.984	1
276.984	1
275.992	1
275.992	1
274.996	1
274.996	1
273.998	1
273.998	1
272.999	1
272.999	1
272	1
272	1
271	1
271	1
270	1
270	1
269	1
269	1
268	1
268	1
267	1
267	1
266	1
266	1
265	1
265	1
264	1
264	1
263	1
263	1
262	1
262	1
261	1
261	1
260	1
260	1
259	1
259	1
258	1
258	0.5949
285.374	0.5949
285.374	0.660136
283.75	0.660136
283.75	0.774597
283	0.774597
283	1
283	0.774597
284.5	0.774597
284.5	1
284	1
284	1
284	1
285	1
285	1
285	1
284.5	1
284.5	0.774597
283.75	0.774597
283.75	0.660136
286.998	0.660136
286.998	0.745356
286	0.745356
286	1
286	0.745356
287.996	0.745356
287.996	1
287	1
287	1
287	1
288.992	1
288.992	1
288	1
288	1
288	1
289.984	1
[truncated: 402 more rows]

## Sheet: AHC2_HID
2	-1	1	1
1	-1	2	1
1	1	3	1
1	-1	4	1
3	-1	5	1
3	-1	6	1
2	-1	7	1
2	1	8	1
2	-1	9	1
4	-1	10	1
4	-1	11	1
3	-1	12	1
3	1	13	1
3	-1	14	1
5	-1	15	1
5	-1	16	1
4	-1	17	1
4	1	18	1
4	-1	19	1
6	-1	20	1
6	-1	21	1
5	-1	22	1
5	1	23	1
5	-1	24	1
7	-1	25	1
7	-1	26	1
6	-1	27	1
6	1	28	1
6	-1	29	1
8	-1	30	1
8	-1	31	1
7	-1	32	1
7	1	33	1
7	-1	34	1
9	-1	35	1
9	-1	36	1
8	-1	37	1
8	1	38	1
8	-1	39	1
10	-1	40	1
10	-1	41	1
9	-1	42	1
9	1	43	1
9	-1	44	1
11	-1	45	1
11	-1	46	1
10	-1	47	1
10	1	48	1
10	-1	49	1
12	-1	50	1
12	-1	51	1
11	-1	52	1
11	1	53	1
11	-1	54	1
13	-1	55	1
13	-1	56	1
12	-1	57	1
12	1	58	1
12	-1	59	1
14	-1	60	1
14	-1	61	1
13	-1	62	1
13	1	63	1
13	-1	64	1
15	-1	65	1
15	-1	66	1
14	-1	67	1
14	1	68	1
14	-1	69	1
16	-1	70	1
16	-1	71	1
15	-1	72	1
15	1	73	1
15	-1	74	1
17	-1	75	1
17	-1	76	1
16	-1	77	1
16	1	78	1
16	-1	79	1
18	-1	80	1
18	-1	81	1
17	-1	82	1
17	1	83	1
17	-1	84	1
19	-1	85	1
19	-1	86	1
18	-1	87	1
18	1	88	1
18	-1	89	1
20.0001	-1	90	1
20.0001	-1	91	1
19	-1	92	1
19	1	93	1
19	-1	94	1
21.0001	-1	95	1
21.0001	-1	96	1
20	-1	97	1
20	1	98	1
20	-1	99	1
22.0003	-1	100	1
22.0003	-1	101	1
21	-1	102	1
21	1	103	1
21	-1	104	1
23.0006	-1	105	1
23.0006	-1	106	1
22	-1	107	1
22	1	108	1
22	-1	109	1
24.0011	-1	110	1
24.0011	-1	111	1
23	-1	112	1
23	1	113	1
23	-1	114	1
25.0023	-1	115	1
25.0023	-1	116	1
24	-1	117	1
24	1	118	1
24	-1	119	1
26.0045	-1	120	1
26.0045	-1	121	1
25	-1	122	1
25	1	123	1
25	-1	124	1
27.0091	-1	125	1
27.0091	-1	126	1
26	-1	127	1
26	1	128	1
26	-1	129	1
28.0182	-1	130	1
28.0182	-1	131	1
27	-1	132	1
27	1	133	1
27	-1	134	1
29.0363	-1	135	1
29.0363	-1	136	1
28	-1	137	1
28	1	138	1
28	-1	139	1
30.0726	-1	140	1
30.0726	-1	141	1
29	-1	142	1
29	1	143	1
29	-1	144	1
31.1452	-1	145	1
31.1452	-1	146	1
30	-1	147	1
30	1	148	1
30	-1	149	1
32.2905	-1	150	1
32.2905	-1	151	1
31	-1	152	1
31	1	153	1
31	-1	154	1
33.5809	-1	155	1
33.5809	-1	156	1
32	-1	157	1
32	1	158	1
32	-1	159	1
35.1619	-1	160	1
35.1619	-1	161	1
33	-1	162	1
33	1	163	1
33	-1	164	1
37.3238	-1	165	1
37.3238	-1	166	1
34	-1	167	1
34	1	168	1
34	-1	169	1
40.6475	-1	170	1
40.6475	-1	171	1
35	-1	172	1
35	1	173	1
35	-1	174	1
46.2951	-1	175	1
46.2951	-1	176	1
36	-1	177	1
36	1	178	1
36	-1	179	1
56.5901	-1	180	1
56.5901	-1	181	1
37	-1	182	1
37	1	183	1
37	-1	184	1
76.1802	-1	185	1
76.1802	-1	186	1
38	-1	187	1
38	1	188	1
38	-1	189	1
114.36	-1	190	1
114.36	-1	191	1
39	-1	192	1
39	1	193	1
39	-1	194	1
189.721	-1	195	1
189.721	-1	196	1
41.4498	-1	197	1
41.4498	0.48795	198	1
40	0.48795	199	1
40	1	200	1
40	0.48795	201	1
42.8996	0.48795	202	1
42.8996	0.57735	203	1
41	0.57735	204	1
41	1	205	1
41	0.57735	206	1
44.7992	0.57735	207	1
44.7992	0.57735	208	1
42	0.57735	209	1
42	1	210	1
42	0.57735	211	1
47.5984	0.57735	212	1
47.5984	0.6	213	1
45	0.6	214	1
45	0.654654	215	1
43.5	0.654654	216	1
43.5	1	217	1
43	1	218	1
43	1	219	1
43	1	220	1
44	1	221	1
44	1	222	1
44	1	223	1
43.5	1	224	1
43.5	0.654654	225	1
46.5	0.654654	226	1
46.5	0.745356	227	1
45.5	0.745356	228	1
45.5	1	229	1
45	1	230	1
45	1	231	1
45	1	232	1
46	1	233	1
46	1	234	1
46	1	235	1
45.5	1	236	1
45.5	0.745356	237	1
47.5	0.745356	238	1
47.5	1	239	1
47	1	240	1
47	1	241	1
47	1	242	1
48	1	243	1
48	1	244	1
48	1	245	1
47.5	1	246	1
47.5	0.745356	247	1
46.5	0.745356	248	1
46.5	0.654654	249	1
45	0.654654	250	1
45	0.6	251	1
50.1967	0.6	252	1
50.1967	0.6	253	1
49	0.6	254	1
49	1	255	1
49	0.6	256	1
51.3935	0.6	257	1
51.3935	0.6	258	1
50	0.6	259	1
50	1	260	1
50	0.6	261	1
52.7869	0.6	262	1
52.7869	0.6	263	1
51	0.6	264	1
51	1	265	1
51	0.6	266	1
54.5738	0.6	267	1
54.5738	0.654654	268	1
52	0.654654	269	1
52	1	270	1
52	0.654654	271	1
57.1476	0.654654	272	1
57.1476	0.654654	273	1
53	0.654654	274	1
53	1	275	1
53	0.654654	276	1
61.2953	0.654654	277	1
61.2953	0.654654	278	1
54.5	0.654654	279	1
54.5	1	280	1
54	1	281	1
54	1	282	1
54	1	283	1
55	1	284	1
55	1	285	1
55	1	286	1
54.5	1	287	1
54.5	0.654654	288	1
68.0906	0.654654	289	1
68.0906	0.654654	290	1
56.75	0.654654	291	1
56.75	1	292	1
56	1	293	1
56	1	294	1
56	1	295	1
57.5	1	296	1
57.5	1	297	1
57	1	298	1
57	1	299	1
57	1	300	1
58	1	301	1
58	1	302	1
58	1	303	1
57.5	1	304	1
57.5	1	305	1
56.75	1	306	1
56.75	0.654654	307	1
79.4312	0.654654	308	1
79.4312	0.654654	309	1
60	0.654654	310	1
60	1	311	1
59	1	312	1
59	1	313	1
59	1	314	1
61	1	315	1
61	1	316	1
60	1	317	1
60	1	318	1
60	1	319	1
62	1	320	1
62	1	321	1
61	1	322	1
61	1	323	1
61	1	324	1
63	1	325	1
63	1	326	1
62	1	327	1
62	1	328	1
62	1	329	1
64	1	330	1
64	1	331	1
63	1	332	1
63	1	333	1
63	1	334	1
65	1	335	1
65	1	336	1
64	1	337	1
64	1	338	1
64	1	339	1
66	1	340	1
66	1	341	1
65	1	342	1
65	1	343	1
65	1	344	1
67	1
67	1
66	1
66	1
66	1
68	1
68	1
67	1
67	1
67	1
69	1
69	1
68	1
68	1
68	1
69.9999	1
69.9999	1
69	1
69	1
69	1
70.9999	1
70.9999	1
70	1
70	1
70	1
71.9998	1
71.9998	1
71	1
71	1
71	1
72.9995	1
72.9995	1
72	1
72	1
72	1
73.999	1
73.999	1
73	1
73	1
73	1
74.998	1
74.998	1
74	1
74	1
74	1
75.9961	1
75.9961	1
75	1
75	1
75	1
76.9922	1
76.9922	1
76	1
76	1
76	1
77.9844	1
77.9844	1
77	1
77	1
77	1
78.9688	1
78.9688	1
78	1
78	1
78	1
79.9375	1
79.9375	1
79	1
79	1
79	1
80.875	1
80.875	1
80	1
80	1
80	1
81.75	1
81.75	1
81	1
81	1
81	1
82.5	1
82.5	1
82	1
82	1
82	1
83	1
83	1
83	1
82.5	1
82.5	1
81.75	1
81.75	1
80.875	1
80.875	1
79.9375	1
79.9375	1
78.9688	1
78.9688	1
77.9844	1
77.9844	1
76.9922	1
76.9922	1
75.9961	1
75.9961	1
74.998	1
74.998	1
73.999	1
73.999	1
72.9995	1
72.9995	1
71.9998	1
71.9998	1
70.9999	1
70.9999	1
69.9999	1
69.9999	1
69	1
69	1
68	1
68	1
67	1
67	1
66	1
66	1
65	1
65	1
64	1
64	1
63	1
63	1
62	1
62	1
61	1
61	1
60	1
60	0.654654
98.8623	0.654654
98.8623	0.654654
84.9688	0.654654
84.9688	1
84	1
84	1
84	1
85.9375	1
85.9375	1
85	1
85	1
85	1
86.875	1
86.875	1
86	1
86	1
86	1
87.75	1
87.75	1
87	1
87	1
87	1
88.5	1
88.5	1
88	1
88	1
88	1
89	1
89	1
89	1
88.5	1
88.5	1
87.75	1
87.75	1
86.875	1
86.875	1
85.9375	1
85.9375	1
84.9688	1
84.9688	0.654654
112.756	0.654654
112.756	0.654654
91	0.654654
91	1
90	1
90	1
90	1
92	1
92	1
91	1
91	1
91	1
93	1
93	1
92	1
92	1
92	1
94	1
94	1
93	1
93	1
93	1
95	1
95	1
94	1
94	1
94	1
96	1
96	1
95	1
95	1
95	1
97	1
97	1
96	1
96	1
96	1
98	1
98	1
97	1
97	1
97	1
99	1
99	1
98	1
98	1
98	1
99.9999	1
99.9999	1
99	1
99	1
99	1
101	1
101	1
100	1
100	1
100	1
102	1
102	1
101	1
101	1
101	1
103	1
103	1
102	1
102	1
102	1
103.999	1
103.999	1
103	1
103	1
103	1
104.998	1
104.998	1
104	1
104	1
104	1
105.996	1
105.996	1
105	1
105	1
105	1
106.992	1
106.992	1
106	1
106	1
106	1
107.984	1
107.984	1
107	1
107	1
107	1
108.969	1
108.969	1
108	1
108	1
108	1
109.938	1
109.938	1
109	1
109	1
109	1
110.875	1
110.875	1
110	1
110	1
110	1
111.75	1
111.75	1
111	1
111	1
111	1
112.5	1
112.5	1
112	1
112	1
112	1
113	1
113	1
113	1
112.5	1
112.5	1
111.75	1
111.75	1
110.875	1
110.875	1
109.938	1
109.938	1
108.969	1
108.969	1
107.984	1
107.984	1
106.992	1
106.992	1
105.996	1
105.996	1
104.998	1
104.998	1
103.999	1
103.999	1
103	1
103	1
102	1
102	1
101	1
101	1
99.9999	1
99.9999	1
99	1
99	1
98	1
98	1
97	1
97	1
96	1
96	1
95	1
95	1
94	1
94	1
93	1
93	1
92	1
92	1
91	1
91	0.654654
134.512	0.654654
134.512	0.654654
115.272	0.654654
115.272	0.745356
114	0.745356
114	1
114	0.745356
116.544	0.745356
116.544	0.745356
115	0.745356
115	1
115	0.745356
118.088	0.745356
118.088	0.745356
116.5	0.745356
116.5	1
116	1
116	1
116	1
117	1
117	1
117	1
116.5	1
116.5	0.745356
119.676	0.745356
119.676	0.745356
118	0.745356
118	1
118	0.745356
121.351	0.745356
121.351	0.745356
119	0.745356
119	1
119	0.745356
123.703	0.745356
123.703	0.745356
120.75	0.745356
120.75	1
120	1
120	1
120	1
121.5	1
121.5	1
121	1
121	1
121	1
122	1
122	1
122	1
121.5	1
121.5	1
120.75	1
120.75	0.745356
126.655	0.745356
126.655	0.745356
123.938	0.745356
123.938	1
123	1
123	1
123	1
124.875	1
124.875	1
124	1
124	1
124	1
125.75	1
125.75	1
125	1
125	1
125	1
126.5	1
126.5	1
126	1
126	1
126	1
127	1
127	1
127	1
126.5	1
126.5	1
125.75	1
125.75	1
124.875	1
124.875	1
123.938	1
123.938	0.745356
129.373	0.745356
129.373	0.774597
128	0.774597
128	1
128	0.774597
130.746	0.774597
130.746	0.774597
129.5	0.774597
129.5	1
129	1
129	1
129	1
130	1
130	1
130	1
129.5	1
129.5	0.774597
131.992	0.774597
131.992	0.774597
131	0.774597
131	1
131	0.774597
132.984	0.774597
132.984	0.774597
132	0.774597
132	1
132	0.774597
133.969	0.774597
133.969	0.774597
133	0.774597
133	1
133	0.774597
134.938	0.774597
134.938	0.774597
134	0.774597
134	1
134	0.774597
135.875	0.774597
135.875	0.774597
135	0.774597
135	1
135	0.774597
136.75	0.774597
136.75	1
136	1
136	1
136	1
137.5	1
137.5	1
137	1
137	1
137	1
138	1
138	1
138	1
137.5	1
137.5	1
136.75	1
136.75	0.774597
135.875	0.774597
135.875	0.774597
134.938	0.774597
134.938	0.774597
133.969	0.774597
133.969	0.774597
132.984	0.774597
132.984	0.774597
131.992	0.774597
131.992	0.774597
130.746	0.774597
130.746	0.774597
129.373	0.774597
129.373	0.745356
126.655	0.745356
126.655	0.745356
123.703	0.745356
123.703	0.745356
121.351	0.745356
121.351	0.745356
119.676	0.745356
119.676	0.745356
118.088	0.745356
118.088	0.745356
116.544	0.745356
116.544	0.745356
115.272	0.745356
115.272	0.654654
153.752	0.654654
153.752	0.654654
139.875	0.654654
139.875	1
139	1
139	1
139	1
140.75	1
140.75	1
140	1
140	1
140	1
141.5	1
141.5	1
141	1
141	1
141	1
142	1
142	1
142	1
141.5	1
141.5	1
140.75	1
140.75	1
139.875	1
139.875	0.654654
167.628	0.654654
167.628	0.654654
144	0.654654
144	1
143	1
143	1
143	1
145	1
145	1
144	1
144	1
144	1
146	1
146	1
145	1
145	1
145	1
147	1
147	1
146	1
146	1
146	1
148	1
148	1
147	1
147	1
147	1
149	1
149	1
148	1
148	1
148	1
150	1
150	1
149	1
149	1
149	1
151	1
151	1
150	1
150	1
150	1
152	1
152	1
151	1
151	1
151	1
153	1
153	1
152	1
152	1
152	1
153.999	1
153.999	1
153	1
153	1
153	1
154.998	1
154.998	1
154	1
154	1
154	1
155.996	1
155.996	1
155	1
155	1
155	1
156.992	1
156.992	1
156	1
156	1
156	1
157.984	1
157.984	1
157	1
157	1
157	1
158.969	1
158.969	1
158	1
158	1
158	1
159.938	1
159.938	1
159	1
159	1
159	1
160.875	1
160.875	1
160	1
160	1
160	1
161.75	1
161.75	1
161	1
161	1
161	1
162.5	1
162.5	1
162	1
162	1
162	1
163	1
163	1
163	1
162.5	1
162.5	1
161.75	1
161.75	1
160.875	1
160.875	1
159.938	1
159.938	1
158.969	1
158.969	1
157.984	1
157.984	1
156.992	1
156.992	1
155.996	1
155.996	1
154.998	1
154.998	1
153.999	1
153.999	1
153	1
153	1
152	1
152	1
151	1
151	1
150	1
150	1
149	1
149	1
148	1
148	1
147	1
147	1
146	1
146	1
145	1
145	1
144	1
144	0.654654
191.257	0.654654
191.257	0.654654
165	0.654654
165	1
164	1
164	1
164	1
166	1
166	1
165	1
165	1
165	1
167	1
167	1
166	1
166	1
166	1
168	1
168	1
167	1
167	1
167	1
169	1
169	1
168	1
168	1
168	1
170	1
170	1
169	1
169	1
169	1
171	1
171	1
170	1
170	1
170	1
172	1
172	1
171	1
171	1
171	1
173	1
173	1
172	1
172	1
172	1
174	1
174	1
173	1
173	1
173	1
175	1
175	1
174	1
174	1
174	1
176	1
176	1
175	1
175	1
175	1
177	1
177	1
176	1
176	1
176	1
178	1
178	1
177	1
177	1
177	1
179	1
179	1
178	1
178	1
178	1
180	1
180	1
179	1
179	1
179	1
181	1
181	1
180	1
180	1
180	1
182	1
182	1
181	1
181	1
181	1
183	1
183	1
182	1
182	1
182	1
183.999	1
183.999	1
183	1
183	1
183	1
184.998	1
184.998	1
184	1
184	1
184	1
185.996	1
185.996	1
185	1
185	1
185	1
186.992	1
186.992	1
186	1
186	1
186	1
187.984	1
187.984	1
187	1
187	1
187	1
188.969	1
188.969	1
188	1
188	1
188	1
189.938	1
189.938	1
189	1
189	1
189	1
190.875	1
190.875	1
190	1
190	1
190	1
191.75	1
191.75	1
191	1
191	1
191	1
192.5	1
192.5	1
192	1
192	1
192	1
193	1
193	1
193	1
192.5	1
192.5	1
191.75	1
191.75	1
190.875	1
190.875	1
189.938	1
189.938	1
188.969	1
188.969	1
187.984	1
187.984	1
186.992	1
186.992	1
185.996	1
185.996	1
184.998	1
184.998	1
183.999	1
183.999	1
183	1
183	1
182	1
182	1
181	1
181	1
180	1
180	1
179	1
179	1
178	1
178	1
177	1
177	1
176	1
176	1
175	1
175	1
174	1
174	1
173	1
173	1
172	1
172	1
171	1
171	1
170	1
170	1
169	1
169	1
168	1
168	1
167	1
167	1
166	1
166	1
165	1
165	0.654654
217.514	0.654654
217.514	0.654654
195	0.654654
195	1
194	1
194	1
194	1
196	1
196	1
195	1
195	1
195	1
197	1
197	1
196	1
196	1
196	1
198	1
198	1
197	1
197	1
197	1
199	1
199	1
198	1
198	1
198	1
200	1
200	1
199	1
199	1
199	1
201	1
201	1
200	1
200	1
200	1
202	1
202	1
201	1
201	1
201	1
203	1
203	1
202	1
202	1
202	1
204	1
204	1
203	1
203	1
203	1
205	1
205	1
204	1
204	1
204	1
206	1
206	1
205	1
205	1
205	1
207	1
207	1
206	1
206	1
206	1
208	1
208	1
207	1
207	1
207	1
208.999	1
208.999	1
208	1
208	1
208	1
209.998	1
209.998	1
209	1
209	1
209	1
210.996	1
210.996	1
210	1
210	1
210	1
211.992	1
211.992	1
211	1
211	1
211	1
212.984	1
212.984	1
212	1
212	1
212	1
213.969	1
213.969	1
213	1
213	1
213	1
214.938	1
214.938	1
214	1
214	1
214	1
215.875	1
215.875	1
215	1
215	1
215	1
216.75	1
216.75	1
216	1
216	1
216	1
217.5	1
217.5	1
217	1
217	1
217	1
218	1
218	1
218	1
217.5	1
217.5	1
216.75	1
216.75	1
215.875	1
215.875	1
214.938	1
214.938	1
213.969	1
213.969	1
212.984	1
212.984	1
211.992	1
211.992	1
210.996	1
210.996	1
209.998	1
209.998	1
208.999	1
208.999	1
208	1
208	1
207	1
207	1
206	1
206	1
205	1
205	1
204	1
204	1
203	1
203	1
202	1
202	1
201	1
201	1
200	1
200	1
199	1
199	1
198	1
198	1
197	1
197	1
196	1
196	1
195	1
195	0.654654
240.028	0.654654
240.028	0.654654
220	0.654654
220	1
219	1
219	1
219	1
221	1
221	1
220	1
220	1
220	1
222	1
222	1
221	1
221	1
221	1
223	1
223	1
222	1
222	1
222	1
224	1
224	1
223	1
223	1
223	1
225	1
225	1
224	1
224	1
224	1
226	1
226	1
225	1
225	1
225	1
227	1
227	1
226	1
226	1
226	1
228	1
228	1
227	1
227	1
227	1
229	1
229	1
228	1
228	1
228	1
229.999	1
229.999	1
229	1
229	1
229	1
230.998	1
230.998	1
230	1
230	1
230	1
231.996	1
231.996	1
231	1
231	1
231	1
232.992	1
232.992	1
232	1
232	1
232	1
233.984	1
233.984	1
233	1
233	1
233	1
234.969	1
234.969	1
234	1
234	1
234	1
235.938	1
235.938	1
235	1
235	1
235	1
236.875	1
236.875	1
236	1
236	1
236	1
237.75	1
237.75	1
237	1
237	1
237	1
238.5	1
238.5	1
238	1
238	1
238	1
239	1
239	1
239	1
238.5	1
238.5	1
237.75	1
237.75	1
236.875	1
236.875	1
235.938	1
235.938	1
234.969	1
234.969	1
233.984	1
233.984	1
232.992	1
232.992	1
231.996	1
231.996	1
230.998	1
230.998	1
229.999	1
229.999	1
229	1
229	1
228	1
228	1
227	1
227	1
226	1
226	1
225	1
225	1
224	1
224	1
223	1
223	1
222	1
222	1
221	1
221	1
220	1
220	0.654654
260.055	0.654654
260.055	0.654654
241	0.654654
241	1
240	1
240	1
240	1
242	1
242	1
241	1
241	1
241	1
243	1
243	1
242	1
242	1
242	1
244	1
244	1
243	1
243	1
243	1
245	1
245	1
244	1
244	1
244	1
246	1
246	1
245	1
245	1
245	1
247	1
247	1
246	1
246	1
246	1
248	1
248	1
247	1
247	1
247	1
249	1
249	1
248	1
248	1
248	1
250	1
250	1
249	1
249	1
249	1
251	1
251	1
250	1
250	1
250	1
252	1
252	1
251	1
251	1
251	1
253	1
253	1
252	1
252	1
252	1
254	1
254	1
253	1
253	1
253	1
255	1
255	1
254	1
254	1
254	1
255.999	1
255.999	1
255	1
255	1
255	1
256.998	1
256.998	1
256	1
256	1
256	1
257.996	1
257.996	1
257	1
257	1
257	1
258.992	1
258.992	1
258	1
258	1
258	1
259.984	1
259.984	1
259	1
259	1
259	1
260.969	1
260.969	1
260	1
260	1
260	1
261.938	1
261.938	1
261	1
261	1
261	1
262.875	1
262.875	1
262	1
262	1
262	1
263.75	1
263.75	1
263	1
263	1
263	1
264.5	1
264.5	1
264	1
264	1
264	1
265	1
265	1
265	1
264.5	1
264.5	1
263.75	1
263.75	1
262.875	1
262.875	1
261.938	1
261.938	1
260.969	1
260.969	1
259.984	1
259.984	1
258.992	1
258.992	1
257.996	1
257.996	1
256.998	1
256.998	1
255.999	1
255.999	1
255	1
255	1
254	1
254	1
253	1
253	1
252	1
252	1
251	1
251	1
250	1
250	1
249	1
249	1
248	1
248	1
247	1
247	1
246	1
246	1
245	1
245	1
244	1
244	1
243	1
243	1
242	1
242	1
241	1
241	0.654654
279.111	0.654654
279.111	0.654654
267	0.654654
267	1
266	1
266	1
266	1
268	1
268	1
267	1
267	1
267	1
269	1
269	1
268	1
268	1
268	1
270	1
270	1
269	1
269	1
269	1
271	1
271	1
270	1
270	1
270	1
272	1
272	1
271	1
271	1
271	1
273	1
273	1
272	1
272	1
272	1
274	1
274	1
273	1
273	1
273	1
275	1
275	1
274	1
274	1
274	1
276	1
276	1
275	1
275	1
275	1
277	1
277	1
276	1
276	1
276	1
278	1
278	1
277	1
277	1
277	1
278.999	1
278.999	1
278	1
278	1
278	1
279.998	1
279.998	1
279	1
279	1
279	1
280.996	1
280.996	1
280	1
280	1
280	1
281.992	1
281.992	1
281	1
281	1
281	1
282.984	1
282.984	1
282	1
282	1
282	1
283.969	1
283.969	1
283	1
283	1
283	1
284.938	1
284.938	1
284	1
284	1
284	1
285.875	1
285.875	1
285	1
285	1
285	1
286.75	1
286.75	1
286	1
286	1
286	1
287.5	1
287.5	1
287	1
287	1
287	1
288	1
288	1
288	1
287.5	1
287.5	1
286.75	1
286.75	1
285.875	1
285.875	1
284.938	1
284.938	1
283.969	1
283.969	1
282.984	1
282.984	1
281.992	1
281.992	1
280.996	1
280.996	1
279.998	1
279.998	1
278.999	1
278.999	1
278	1
278	1
277	1
277	1
276	1
276	1
275	1
275	1
274	1
274	1
273	1
273	1
272	1
272	1
271	1
271	1
270	1
270	1
269	1
269	1
268	1
268	1
267	1
267	0.654654
291.222	0.654654
291.222	0.745356
289	0.745356
289	1
289	0.745356
293.444	0.745356
293.444	0.745356
290.5	0.745356
290.5	1
290	1
290	1
290	1
291	1
291	1
291	1
290.5	1
290.5	0.745356
296.387	0.745356
296.387	0.745356
292.875	0.745356
292.875	1
292	1
292	1
292	1
293.75	1
293.75	1
293	1
293	1
293	1
294.5	1
294.5	1
294	1
294	1
294	1
295	1
295	1
295	1
294.5	1
294.5	1
293.75	1
293.75	1
292.875	1
292.875	0.745356
299.899	0.745356
299.899	0.745356
296.938	0.745356
296.938	0.774597
296	0.774597
296	1
296	0.774597
297.875	0.774597
297.875	0.774597
297	0.774597
297	1
297	0.774597
298.75	0.774597
298.75	0.774597
298	0.774597
298	1
298	0.774597
299.5	0.774597
299.5	1
299	1
299	1
299	1
300	1
300	1
300	1
299.5	1
299.5	0.774597
298.75	0.774597
298.75	0.774597
297.875	0.774597
297.875	0.774597
296.938	0.774597
296.938	0.745356
302.861	0.745356
302.861	0.745356
301	0.745356
301	1
301	0.745356
304.721	0.745356
304.721	0.745356
302	0.745356
302	1
302	0.745356
307.443	0.745356
307.443	0.745356
303.938	0.745356
303.938	1
303	1
303	1
303	1
304.875	1
304.875	1
304	1
304	1
304	1
305.75	1
305.75	1
305	1
305	1
305	1
306.5	1
306.5	1
[truncated: 402 more rows]

## Sheet: AHC_HID1
2	-1	1	1
1	-1	2	1
1	1	3	1
1	-1	4	1
3	-1	5	1
3	-1	6	1
2	-1	7	1
2	1	8	1
2	-1	9	1
4	-1	10	1
4	-1	11	1
3	-1	12	1
3	1	13	1
3	-1	14	1
5	-1	15	1
5	-1	16	1
4	-1	17	1
4	1	18	1
4	-1	19	1
6	-1	20	1
6	-1	21	1
5	-1	22	1
5	1	23	1
5	-1	24	1
7	-1	25	1
7	-1	26	1
6	-1	27	1
6	1	28	1
6	-1	29	1
8	-1	30	1
8	-1	31	1
7	-1	32	1
7	1	33	1
7	-1	34	1
9	-1	35	1
9	-1	36	1
8	-1	37	1
8	1	38	1
8	-1	39	1
10	-1	40	1
10	-1	41	1
9	-1	42	1
9	1	43	1
9	-1	44	1
11	-1	45	1
11	-1	46	1
10	-1	47	1
10	1	48	1
10	-1	49	1
12	-1	50	1
12	-1	51	1
11	-1	52	1
11	1	53	1
11	-1	54	1
13	-1	55	1
13	-1	56	1
12	-1	57	1
12	1	58	1
12	-1	59	1
14	-1	60	1
14	-1	61	1
13	-1	62	1
13	1	63	1
13	-1	64	1
15	-1	65	1
15	-1	66	1
14	-1	67	1
14	1	68	1
14	-1	69	1
16	-1	70	1
16	-1	71	1
15	-1	72	1
15	1	73	1
15	-1	74	1
17	-1	75	1
17	-1	76	1
16	-1	77	1
16	1	78	1
16	-1	79	1
18	-1	80	1
18	-1	81	1
17	-1	82	1
17	1	83	1
17	-1	84	1
19	-1	85	1
19	-1	86	1
18	-1	87	1
18	1	88	1
18	-1	89	1
20.0001	-1	90	1
20.0001	-1	91	1
19	-1	92	1
19	1	93	1
19	-1	94	1
21.0001	-1	95	1
21.0001	-1	96	1
20	-1	97	1
20	1	98	1
20	-1	99	1
22.0003	-1	100	1
22.0003	-1	101	1
21	-1	102	1
21	1	103	1
21	-1	104	1
23.0006	-1	105	1
23.0006	-1	106	1
22	-1	107	1
22	1	108	1
22	-1	109	1
24.0011	-1	110	1
24.0011	-1	111	1
23	-1	112	1
23	1	113	1
23	-1	114	1
25.0023	-1	115	1
25.0023	-1	116	1
24	-1	117	1
24	1	118	1
24	-1	119	1
26.0045	-1	120	1
26.0045	-1	121	1
25	-1	122	1
25	1	123	1
25	-1	124	1
27.0091	-1	125	1
27.0091	-1	126	1
26	-1	127	1
26	1	128	1
26	-1	129	1
28.0182	-1	130	1
28.0182	-1	131	1
27	-1	132	1
27	1	133	1
27	-1	134	1
29.0363	-1	135	1
29.0363	-1	136	1
28	-1	137	1
28	1	138	1
28	-1	139	1
30.0726	-1	140	1
30.0726	-1	141	1
29	-1	142	1
29	1	143	1
29	-1	144	1
31.1452	-1	145	1
31.1452	-1	146	1
30	-1	147	1
30	1	148	1
30	-1	149	1
32.2905	-1	150	1
32.2905	-1	151	1
31	-1	152	1
31	1	153	1
31	-1	154	1
33.5809	-1	155	1
33.5809	-1	156	1
32	-1	157	1
32	1	158	1
32	-1	159	1
35.1619	-1	160	1
35.1619	-1	161	1
33	-1	162	1
33	1	163	1
33	-1	164	1
37.3238	-1	165	1
37.3238	-1	166	1
34	-1	167	1
34	1	168	1
34	-1	169	1
40.6475	-1	170	1
40.6475	-1	171	1
35	-1	172	1
35	1	173	1
35	-1	174	1
46.2951	-1	175	1
46.2951	-1	176	1
36	-1	177	1
36	1	178	1
36	-1	179	1
56.5901	-1	180	1
56.5901	-1	181	1
37	-1	182	1
37	1	183	1
37	-1	184	1
76.1802	-1	185	1
76.1802	-1	186	1
38	-1	187	1
38	1	188	1
38	-1	189	1
114.36	-1	190	1
114.36	-1	191	1
39	-1	192	1
39	1	193	1
39	-1	194	1
189.721	-1	195	1
189.721	-1	196	1
41.4498	-1	197	1
41.4498	0.48795	198	1
40	0.48795	199	1
40	1	200	1
40	0.48795	201	1
42.8996	0.48795	202	1
42.8996	0.57735	203	1
41	0.57735	204	1
41	1	205	1
41	0.57735	206	1
44.7992	0.57735	207	1
44.7992	0.57735	208	1
42	0.57735	209	1
42	1	210	1
42	0.57735	211	1
47.5984	0.57735	212	1
47.5984	0.6	213	1
45	0.6	214	1
45	0.654654	215	1
43.5	0.654654	216	1
43.5	1	217	1
43	1	218	1
43	1	219	1
43	1	220	1
44	1	221	1
44	1	222	1
44	1	223	1
43.5	1	224	1
43.5	0.654654	225	1
46.5	0.654654	226	1
46.5	0.745356	227	1
45.5	0.745356	228	1
45.5	1	229	1
45	1	230	1
45	1	231	1
45	1	232	1
46	1	233	1
46	1	234	1
46	1	235	1
45.5	1	236	1
45.5	0.745356	237	1
47.5	0.745356	238	1
47.5	1	239	1
47	1	240	1
47	1	241	1
47	1	242	1
48	1	243	1
48	1	244	1
48	1	245	1
47.5	1	246	1
47.5	0.745356	247	1
46.5	0.745356	248	1
46.5	0.654654	249	1
45	0.654654	250	1
45	0.6	251	1
50.1967	0.6	252	1
50.1967	0.6	253	1
49	0.6	254	1
49	1	255	1
49	0.6	256	1
51.3935	0.6	257	1
51.3935	0.6	258	1
50	0.6	259	1
50	1	260	1
50	0.6	261	1
52.7869	0.6	262	1
52.7869	0.6	263	1
51	0.6	264	1
51	1	265	1
51	0.6	266	1
54.5738	0.6	267	1
54.5738	0.654654	268	1
52	0.654654	269	1
52	1	270	1
52	0.654654	271	1
57.1476	0.654654	272	1
57.1476	0.654654	273	1
53	0.654654	274	1
53	1	275	1
53	0.654654	276	1
61.2953	0.654654	277	1
61.2953	0.654654	278	1
54.5	0.654654	279	1
54.5	1	280	1
54	1	281	1
54	1	282	1
54	1	283	1
55	1	284	1
55	1	285	1
55	1	286	1
54.5	1	287	1
54.5	0.654654	288	1
68.0906	0.654654	289	1
68.0906	0.654654	290	1
56.75	0.654654	291	1
56.75	1	292	1
56	1	293	1
56	1	294	1
56	1	295	1
57.5	1	296	1
57.5	1	297	1
57	1	298	1
57	1	299	1
57	1	300	1
58	1	301	1
58	1	302	1
58	1	303	1
57.5	1	304	1
57.5	1	305	1
56.75	1	306	1
56.75	0.654654	307	1
79.4312	0.654654	308	1
79.4312	0.654654	309	1
60	0.654654	310	1
60	1	311	1
59	1	312	1
59	1	313	1
59	1	314	1
61	1	315	1
61	1	316	1
60	1	317	1
60	1	318	1
60	1	319	1
62	1	320	1
62	1	321	1
61	1	322	1
61	1	323	1
61	1	324	1
63	1	325	1
63	1	326	1
62	1	327	1
62	1	328	1
62	1	329	1
64	1	330	1
64	1	331	1
63	1	332	1
63	1	333	1
63	1	334	1
65	1	335	1
65	1	336	1
64	1	337	1
64	1	338	1
64	1	339	1
66	1	340	1
66	1	341	1
65	1	342	1
65	1	343	1
65	1	344	1
67	1
67	1
66	1
66	1
66	1
68	1
68	1
67	1
67	1
67	1
69	1
69	1
68	1
68	1
68	1
69.9999	1
69.9999	1
69	1
69	1
69	1
70.9999	1
70.9999	1
70	1
70	1
70	1
71.9998	1
71.9998	1
71	1
71	1
71	1
72.9995	1
72.9995	1
72	1
72	1
72	1
73.999	1
73.999	1
73	1
73	1
73	1
74.998	1
74.998	1
74	1
74	1
74	1
75.9961	1
75.9961	1
75	1
75	1
75	1
76.9922	1
76.9922	1
76	1
76	1
76	1
77.9844	1
77.9844	1
77	1
77	1
77	1
78.9688	1
78.9688	1
78	1
78	1
78	1
79.9375	1
79.9375	1
79	1
79	1
79	1
80.875	1
80.875	1
80	1
80	1
80	1
81.75	1
81.75	1
81	1
81	1
81	1
82.5	1
82.5	1
82	1
82	1
82	1
83	1
83	1
83	1
82.5	1
82.5	1
81.75	1
81.75	1
80.875	1
80.875	1
79.9375	1
79.9375	1
78.9688	1
78.9688	1
77.9844	1
77.9844	1
76.9922	1
76.9922	1
75.9961	1
75.9961	1
74.998	1
74.998	1
73.999	1
73.999	1
72.9995	1
72.9995	1
71.9998	1
71.9998	1
70.9999	1
70.9999	1
69.9999	1
69.9999	1
69	1
69	1
68	1
68	1
67	1
67	1
66	1
66	1
65	1
65	1
64	1
64	1
63	1
63	1
62	1
62	1
61	1
61	1
60	1
60	0.654654
98.8623	0.654654
98.8623	0.654654
84.9688	0.654654
84.9688	1
84	1
84	1
84	1
85.9375	1
85.9375	1
85	1
85	1
85	1
86.875	1
86.875	1
86	1
86	1
86	1
87.75	1
87.75	1
87	1
87	1
87	1
88.5	1
88.5	1
88	1
88	1
88	1
89	1
89	1
89	1
88.5	1
88.5	1
87.75	1
87.75	1
86.875	1
86.875	1
85.9375	1
85.9375	1
84.9688	1
84.9688	0.654654
112.756	0.654654
112.756	0.654654
91	0.654654
91	1
90	1
90	1
90	1
92	1
92	1
91	1
91	1
91	1
93	1
93	1
92	1
92	1
92	1
94	1
94	1
93	1
93	1
93	1
95	1
95	1
94	1
94	1
94	1
96	1
96	1
95	1
95	1
95	1
97	1
97	1
96	1
96	1
96	1
98	1
98	1
97	1
97	1
97	1
99	1
99	1
98	1
98	1
98	1
99.9999	1
99.9999	1
99	1
99	1
99	1
101	1
101	1
100	1
100	1
100	1
102	1
102	1
101	1
101	1
101	1
103	1
103	1
102	1
102	1
102	1
103.999	1
103.999	1
103	1
103	1
103	1
104.998	1
104.998	1
104	1
104	1
104	1
105.996	1
105.996	1
105	1
105	1
105	1
106.992	1
106.992	1
106	1
106	1
106	1
107.984	1
107.984	1
107	1
107	1
107	1
108.969	1
108.969	1
108	1
108	1
108	1
109.938	1
109.938	1
109	1
109	1
109	1
110.875	1
110.875	1
110	1
110	1
110	1
111.75	1
111.75	1
111	1
111	1
111	1
112.5	1
112.5	1
112	1
112	1
112	1
113	1
113	1
113	1
112.5	1
112.5	1
111.75	1
111.75	1
110.875	1
110.875	1
109.938	1
109.938	1
108.969	1
108.969	1
107.984	1
107.984	1
106.992	1
106.992	1
105.996	1
105.996	1
104.998	1
104.998	1
103.999	1
103.999	1
103	1
103	1
102	1
102	1
101	1
101	1
99.9999	1
99.9999	1
99	1
99	1
98	1
98	1
97	1
97	1
96	1
96	1
95	1
95	1
94	1
94	1
93	1
93	1
92	1
92	1
91	1
91	0.654654
134.512	0.654654
134.512	0.654654
115.272	0.654654
115.272	0.745356
114	0.745356
114	1
114	0.745356
116.544	0.745356
116.544	0.745356
115	0.745356
115	1
115	0.745356
118.088	0.745356
118.088	0.745356
116.5	0.745356
116.5	1
116	1
116	1
116	1
117	1
117	1
117	1
116.5	1
116.5	0.745356
119.676	0.745356
119.676	0.745356
118	0.745356
118	1
118	0.745356
121.351	0.745356
121.351	0.745356
119	0.745356
119	1
119	0.745356
123.703	0.745356
123.703	0.745356
120.75	0.745356
120.75	1
120	1
120	1
120	1
121.5	1
121.5	1
121	1
121	1
121	1
122	1
122	1
122	1
121.5	1
121.5	1
120.75	1
120.75	0.745356
126.655	0.745356
126.655	0.745356
123.938	0.745356
123.938	1
123	1
123	1
123	1
124.875	1
124.875	1
124	1
124	1
124	1
125.75	1
125.75	1
125	1
125	1
125	1
126.5	1
126.5	1
126	1
126	1
126	1
127	1
127	1
127	1
126.5	1
126.5	1
125.75	1
125.75	1
124.875	1
124.875	1
123.938	1
123.938	0.745356
129.373	0.745356
129.373	0.774597
128	0.774597
128	1
128	0.774597
130.746	0.774597
130.746	0.774597
129.5	0.774597
129.5	1
129	1
129	1
129	1
130	1
130	1
130	1
129.5	1
129.5	0.774597
131.992	0.774597
131.992	0.774597
131	0.774597
131	1
131	0.774597
132.984	0.774597
132.984	0.774597
132	0.774597
132	1
132	0.774597
133.969	0.774597
133.969	0.774597
133	0.774597
133	1
133	0.774597
134.938	0.774597
134.938	0.774597
134	0.774597
134	1
134	0.774597
135.875	0.774597
135.875	0.774597
135	0.774597
135	1
135	0.774597
136.75	0.774597
136.75	1
136	1
136	1
136	1
137.5	1
137.5	1
137	1
137	1
137	1
138	1
138	1
138	1
137.5	1
137.5	1
136.75	1
136.75	0.774597
135.875	0.774597
135.875	0.774597
134.938	0.774597
134.938	0.774597
133.969	0.774597
133.969	0.774597
132.984	0.774597
132.984	0.774597
131.992	0.774597
131.992	0.774597
130.746	0.774597
130.746	0.774597
129.373	0.774597
129.373	0.745356
126.655	0.745356
126.655	0.745356
123.703	0.745356
123.703	0.745356
121.351	0.745356
121.351	0.745356
119.676	0.745356
119.676	0.745356
118.088	0.745356
118.088	0.745356
116.544	0.745356
116.544	0.745356
115.272	0.745356
115.272	0.654654
153.752	0.654654
153.752	0.654654
139.875	0.654654
139.875	1
139	1
139	1
139	1
140.75	1
140.75	1
140	1
140	1
140	1
141.5	1
141.5	1
141	1
141	1
141	1
142	1
142	1
142	1
141.5	1
141.5	1
140.75	1
140.75	1
139.875	1
139.875	0.654654
167.628	0.654654
167.628	0.654654
144	0.654654
144	1
143	1
143	1
143	1
145	1
145	1
144	1
144	1
144	1
146	1
146	1
145	1
145	1
145	1
147	1
147	1
146	1
146	1
146	1
148	1
148	1
147	1
147	1
147	1
149	1
149	1
148	1
148	1
148	1
150	1
150	1
149	1
149	1
149	1
151	1
151	1
150	1
150	1
150	1
152	1
152	1
151	1
151	1
151	1
153	1
153	1
152	1
152	1
152	1
153.999	1
153.999	1
153	1
153	1
153	1
154.998	1
154.998	1
154	1
154	1
154	1
155.996	1
155.996	1
155	1
155	1
155	1
156.992	1
156.992	1
156	1
156	1
156	1
157.984	1
157.984	1
157	1
157	1
157	1
158.969	1
158.969	1
158	1
158	1
158	1
159.938	1
159.938	1
159	1
159	1
159	1
160.875	1
160.875	1
160	1
160	1
160	1
161.75	1
161.75	1
161	1
161	1
161	1
162.5	1
162.5	1
162	1
162	1
162	1
163	1
163	1
163	1
162.5	1
162.5	1
161.75	1
161.75	1
160.875	1
160.875	1
159.938	1
159.938	1
158.969	1
158.969	1
157.984	1
157.984	1
156.992	1
156.992	1
155.996	1
155.996	1
154.998	1
154.998	1
153.999	1
153.999	1
153	1
153	1
152	1
152	1
151	1
151	1
150	1
150	1
149	1
149	1
148	1
148	1
147	1
147	1
146	1
146	1
145	1
145	1
144	1
144	0.654654
191.257	0.654654
191.257	0.654654
165	0.654654
165	1
164	1
164	1
164	1
166	1
166	1
165	1
165	1
165	1
167	1
167	1
166	1
166	1
166	1
168	1
168	1
167	1
167	1
167	1
169	1
169	1
168	1
168	1
168	1
170	1
170	1
169	1
169	1
169	1
171	1
171	1
170	1
170	1
170	1
172	1
172	1
171	1
171	1
171	1
173	1
173	1
172	1
172	1
172	1
174	1
174	1
173	1
173	1
173	1
175	1
175	1
174	1
174	1
174	1
176	1
176	1
175	1
175	1
175	1
177	1
177	1
176	1
176	1
176	1
178	1
178	1
177	1
177	1
177	1
179	1
179	1
178	1
178	1
178	1
180	1
180	1
179	1
179	1
179	1
181	1
181	1
180	1
180	1
180	1
182	1
182	1
181	1
181	1
181	1
183	1
183	1
182	1
182	1
182	1
183.999	1
183.999	1
183	1
183	1
183	1
184.998	1
184.998	1
184	1
184	1
184	1
185.996	1
185.996	1
185	1
185	1
185	1
186.992	1
186.992	1
186	1
186	1
186	1
187.984	1
187.984	1
187	1
187	1
187	1
188.969	1
188.969	1
188	1
188	1
188	1
189.938	1
189.938	1
189	1
189	1
189	1
190.875	1
190.875	1
190	1
190	1
190	1
191.75	1
191.75	1
191	1
191	1
191	1
192.5	1
192.5	1
192	1
192	1
192	1
193	1
193	1
193	1
192.5	1
192.5	1
191.75	1
191.75	1
190.875	1
190.875	1
189.938	1
189.938	1
188.969	1
188.969	1
187.984	1
187.984	1
186.992	1
186.992	1
185.996	1
185.996	1
184.998	1
184.998	1
183.999	1
183.999	1
183	1
183	1
182	1
182	1
181	1
181	1
180	1
180	1
179	1
179	1
178	1
178	1
177	1
177	1
176	1
176	1
175	1
175	1
174	1
174	1
173	1
173	1
172	1
172	1
171	1
171	1
170	1
170	1
169	1
169	1
168	1
168	1
167	1
167	1
166	1
166	1
165	1
165	0.654654
217.513	0.654654
217.513	0.654654
195	0.654654
195	1
194	1
194	1
194	1
196	1
196	1
195	1
195	1
195	1
197	1
197	1
196	1
196	1
196	1
198	1
198	1
197	1
197	1
197	1
199	1
199	1
198	1
198	1
198	1
200	1
200	1
199	1
199	1
199	1
201	1
201	1
200	1
200	1
200	1
202	1
202	1
201	1
201	1
201	1
203	1
203	1
202	1
202	1
202	1
204	1
204	1
203	1
203	1
203	1
205	1
205	1
204	1
204	1
204	1
206	1
206	1
205	1
205	1
205	1
207	1
207	1
206	1
206	1
206	1
208	1
208	1
207	1
207	1
207	1
208.999	1
208.999	1
208	1
208	1
208	1
209.998	1
209.998	1
209	1
209	1
209	1
210.996	1
210.996	1
210	1
210	1
210	1
211.992	1
211.992	1
211	1
211	1
211	1
212.984	1
212.984	1
212	1
212	1
212	1
213.969	1
213.969	1
213	1
213	1
213	1
214.938	1
214.938	1
214	1
214	1
214	1
215.875	1
215.875	1
215	1
215	1
215	1
216.75	1
216.75	1
216	1
216	1
216	1
217.5	1
217.5	1
217	1
217	1
217	1
218	1
218	1
218	1
217.5	1
217.5	1
216.75	1
216.75	1
215.875	1
215.875	1
214.938	1
214.938	1
213.969	1
213.969	1
212.984	1
212.984	1
211.992	1
211.992	1
210.996	1
210.996	1
209.998	1
209.998	1
208.999	1
208.999	1
208	1
208	1
207	1
207	1
206	1
206	1
205	1
205	1
204	1
204	1
203	1
203	1
202	1
202	1
201	1
201	1
200	1
200	1
199	1
199	1
198	1
198	1
197	1
197	1
196	1
196	1
195	1
195	0.654654
240.026	0.654654
240.026	0.654654
220	0.654654
220	1
219	1
219	1
219	1
221	1
221	1
220	1
220	1
220	1
222	1
222	1
221	1
221	1
221	1
223	1
223	1
222	1
222	1
222	1
224	1
224	1
223	1
223	1
223	1
225	1
225	1
224	1
224	1
224	1
226	1
226	1
225	1
225	1
225	1
227	1
227	1
226	1
226	1
226	1
228	1
228	1
227	1
227	1
227	1
229	1
229	1
228	1
228	1
228	1
229.999	1
229.999	1
229	1
229	1
229	1
230.998	1
230.998	1
230	1
230	1
230	1
231.996	1
231.996	1
231	1
231	1
231	1
232.992	1
232.992	1
232	1
232	1
232	1
233.984	1
233.984	1
233	1
233	1
233	1
234.969	1
234.969	1
234	1
234	1
234	1
235.938	1
235.938	1
235	1
235	1
235	1
236.875	1
236.875	1
236	1
236	1
236	1
237.75	1
237.75	1
237	1
237	1
237	1
238.5	1
238.5	1
238	1
238	1
238	1
239	1
239	1
239	1
238.5	1
238.5	1
237.75	1
237.75	1
236.875	1
236.875	1
235.938	1
235.938	1
234.969	1
234.969	1
233.984	1
233.984	1
232.992	1
232.992	1
231.996	1
231.996	1
230.998	1
230.998	1
229.999	1
229.999	1
229	1
229	1
228	1
228	1
227	1
227	1
226	1
226	1
225	1
225	1
224	1
224	1
223	1
223	1
222	1
222	1
221	1
221	1
220	1
220	0.654654
260.053	0.654654
260.053	0.654654
241	0.654654
241	1
240	1
240	1
240	1
242	1
242	1
241	1
241	1
241	1
243	1
243	1
242	1
242	1
242	1
244	1
244	1
243	1
243	1
243	1
245	1
245	1
244	1
244	1
244	1
246	1
246	1
245	1
245	1
245	1
247	1
247	1
246	1
246	1
246	1
248	1
248	1
247	1
247	1
247	1
249	1
249	1
248	1
248	1
248	1
250	1
250	1
249	1
249	1
249	1
251	1
251	1
250	1
250	1
250	1
252	1
252	1
251	1
251	1
251	1
253	1
253	1
252	1
252	1
252	1
254	1
254	1
253	1
253	1
253	1
255	1
255	1
254	1
254	1
254	1
255.999	1
255.999	1
255	1
255	1
255	1
256.998	1
256.998	1
256	1
256	1
256	1
257.996	1
257.996	1
257	1
257	1
257	1
258.992	1
258.992	1
258	1
258	1
258	1
259.984	1
259.984	1
259	1
259	1
259	1
260.969	1
260.969	1
260	1
260	1
260	1
261.938	1
261.938	1
261	1
261	1
261	1
262.875	1
262.875	1
262	1
262	1
262	1
263.75	1
263.75	1
263	1
263	1
263	1
264.5	1
264.5	1
264	1
264	1
264	1
265	1
265	1
265	1
264.5	1
264.5	1
263.75	1
263.75	1
262.875	1
262.875	1
261.938	1
261.938	1
260.969	1
260.969	1
259.984	1
259.984	1
258.992	1
258.992	1
257.996	1
257.996	1
256.998	1
256.998	1
255.999	1
255.999	1
255	1
255	1
254	1
254	1
253	1
253	1
252	1
252	1
251	1
251	1
250	1
250	1
249	1
249	1
248	1
248	1
247	1
247	1
246	1
246	1
245	1
245	1
244	1
244	1
243	1
243	1
242	1
242	1
241	1
241	0.654654
279.106	0.654654
279.106	0.654654
267	0.654654
267	1
266	1
266	1
266	1
268	1
268	1
267	1
267	1
267	1
269	1
269	1
268	1
268	1
268	1
270	1
270	1
269	1
269	1
269	1
271	1
271	1
270	1
270	1
270	1
272	1
272	1
271	1
271	1
271	1
273	1
273	1
272	1
272	1
272	1
274	1
274	1
273	1
273	1
273	1
275	1
275	1
274	1
274	1
274	1
276	1
276	1
275	1
275	1
275	1
277	1
277	1
276	1
276	1
276	1
278	1
278	1
277	1
277	1
277	1
278.999	1
278.999	1
278	1
278	1
278	1
279.998	1
279.998	1
279	1
279	1
279	1
280.996	1
280.996	1
280	1
280	1
280	1
281.992	1
281.992	1
281	1
281	1
281	1
282.984	1
282.984	1
282	1
282	1
282	1
283.969	1
283.969	1
283	1
283	1
283	1
284.938	1
284.938	1
284	1
284	1
284	1
285.875	1
285.875	1
285	1
285	1
285	1
286.75	1
286.75	1
286	1
286	1
286	1
287.5	1
287.5	1
287	1
287	1
287	1
288	1
288	1
288	1
287.5	1
287.5	1
286.75	1
286.75	1
285.875	1
285.875	1
284.938	1
284.938	1
283.969	1
283.969	1
282.984	1
282.984	1
281.992	1
281.992	1
280.996	1
280.996	1
279.998	1
279.998	1
278.999	1
278.999	1
278	1
278	1
277	1
277	1
276	1
276	1
275	1
275	1
274	1
274	1
273	1
273	1
272	1
272	1
271	1
271	1
270	1
270	1
269	1
269	1
268	1
268	1
267	1
267	0.654654
291.211	0.654654
291.211	0.745356
289	0.745356
289	1
289	0.745356
293.422	0.745356
293.422	0.745356
290.5	0.745356
290.5	1
290	1
290	1
290	1
291	1
291	1
291	1
290.5	1
290.5	0.745356
296.344	0.745356
296.344	0.745356
292.875	0.745356
292.875	1
292	1
292	1
292	1
293.75	1
293.75	1
293	1
293	1
293	1
294.5	1
294.5	1
294	1
294	1
294	1
295	1
295	1
295	1
294.5	1
294.5	1
293.75	1
293.75	1
292.875	1
292.875	0.745356
299.813	0.745356
299.813	0.745356
296.938	0.745356
296.938	0.774597
296	0.774597
296	1
296	0.774597
297.875	0.774597
297.875	0.774597
297	0.774597
297	1
297	0.774597
298.75	0.774597
298.75	0.774597
298	0.774597
298	1
298	0.774597
299.5	0.774597
299.5	1
299	1
299	1
299	1
300	1
300	1
300	1
299.5	1
299.5	0.774597
298.75	0.774597
298.75	0.774597
297.875	0.774597
297.875	0.774597
296.938	0.774597
296.938	0.745356
302.689	0.745356
302.689	0.745356
301	0.745356
301	1
301	0.745356
304.377	0.745356
304.377	0.745356
302	0.745356
302	1
302	0.745356
306.754	0.745356
306.754	0.745356
303.938	0.745356
303.938	1
303	1
303	1
303	1
304.875	1
304.875	1
304	1
304	1
304	1
305.75	1
305.75	1
305	1
305	1
305	1
306.5	1
306.5	1
[truncated: 402 more rows]

## Sheet: AHC3_HID
3.34375	387.391	1	0					1.75	387.391	1	326
1.75	387.391	2	0					1	387.391	2	326
1.75	320.622	3	0					1	0	3	326
1	320.622	4	0					1	387.391
1	0	5	0					2.5	387.391
1	320.622	6	0					2.5	332.928
2.5	320.622	7	0					2	332.928
2.5	277.667	8	0					2	0
2	277.667							2	332.928
2	0							3	332.928
2	277.667							3	0
3	277.667							3	332.928
3	0							2.5	332.928
3	277.667							2.5	387.391
2.5	277.667							1.75	387.391
2.5	320.622
1.75	320.622
1.75	387.391
4.9375	387.391
4.9375	332.928
4	332.928
4	0
4	332.928
5.875	332.928
5.875	293.725
5	293.725
5	0
5	293.725
6.75	293.725
6.75	235.55
6	235.55
6	0
6	235.55
7.5	235.55
7.5	231.117
7	231.117
7	0
7	231.117
8	231.117
8	0
8	231.117
7.5	231.117
7.5	235.55
6.75	235.55
6.75	293.725
5.875	293.725
5.875	332.928
4.9375	332.928
4.9375	387.391
3.34375	387.391

## Sheet: AHC3
S2 Table. Numerical Analysis of Barcode data
	XLSTAT 2020.1.3.65245 - Agglomerative hierarchical clustering (AHC) - Start time: 2022-11-11 at 01:03:45 / End time: 2022-11-11 at 01:08:19 / Microsoft Excel 16.05356
	Observations/variables table: Workbook = Book3 / Sheet = Sheet1 / Range = Sheet1!$B:$MG / 8 rows and 344 columns
	Row labels: Workbook = Book3 / Sheet = Sheet1 / Range = Sheet1!$A:$A / 8 rows and 1 column
	Cluster rows
	Dissimilarity: Euclidean distance
	Agglomeration method: Ward's method
	Center: Yes
	Reduce: Yes
	Truncation: Automatic - Entropy
	Summary statistics:
	Variable	Observations	Obs. with missing data	Obs. without missing data	Minimum	Maximum	Mean	Std. deviation
	0	8	0	8	0	0	0	0
	1	8	0	8	1	1	1	0
	1	8	0	8	1	1	1	0
	1	8	0	8	1	1	1	0
	0	8	0	8	0	0	0	0
	1	8	0	8	0	1	0.125	0.353553
	0	8	0	8	0	1	0.125	0.353553
	0	8	0	8	0	1	0.125	0.353553
	0	8	0	8	0	1	0.125	0.353553
	0	8	0	8	0	1	0.125	0.353553
	0	8	0	8	0	1	0.125	0.353553
	0	8	0	8	0	1	0.125	0.353553
	0	8	0	8	0	1	0.125	0.353553
	1	8	0	8	1	1	1	0
	0	8	0	8	0	1	0.125	0.353553
	1	8	0	8	0	1	0.875	0.353553
	1	8	0	8	0	1	0.75	0.46291
	0	8	0	8	0	1	0.25	0.46291
	0	8	0	8	0	1	0.25	0.46291
	1	8	0	8	0	1	0.75	0.46291
	1	8	0	8	0	1	0.375	0.517549
	0	8	0	8	0	1	0.625	0.517549
	1	8	0	8	1	1	1	0
	1	8	0	8	1	1	1	0
	1	8	0	8	0	1	0.875	0.353553
	0	8	0	8	0	1	0.125	0.353553
	1	8	0	8	0	1	0.25	0.46291
	0	8	0	8	0	1	0.25	0.46291
	0	8	0	8	0	1	0.5	0.534522
	0	8	0	8	0	1	0.125	0.353553
	1	8	0	8	0	1	0.125	0.353553
	0	8	0	8	0	1	0.125	0.353553
	0	8	0	8	0	1	0.125	0.353553
	0	8	0	8	0	1	0.125	0.353553
	0	8	0	8	0	1	0.125	0.353553
	0	8	0	8	0	1	0.125	0.353553
	0	8	0	8	0	1	0.125	0.353553
	0	8	0	8	0	1	0.125	0.353553
	1	8	0	8	0	1	0.125	0.353553
	0	8	0	8	0	1	0.125	0.353553
	0	8	0	8	0	1	0.125	0.353553
	0	8	0	8	0	1	0.125	0.353553
	0	8	0	8	0	1	0.125	0.353553
	0	8	0	8	0	1	0.125	0.353553
	0	8	0	8	0	1	0.125	0.353553
	0	8	0	8	0	1	0.125	0.353553
	1	8	0	8	0	1	0.625	0.517549
	0	8	0	8	0	1	0.375	0.517549
	0	8	0	8	0	1	0.125	0.353553
	0	8	0	8	0	1	0.25	0.46291
	1	8	0	8	0	1	0.625	0.517549
	1	8	0	8	0	1	0.875	0.353553
	0	8	0	8	0	1	0.125	0.353553
	1	8	0	8	0	1	0.875	0.353553
	0	8	0	8	0	1	0.125	0.353553
	0	8	0	8	0	1	0.125	0.353553
	0	8	0	8	0	1	0.375	0.517549
	1	8	0	8	0	1	0.25	0.46291
	0	8	0	8	0	1	0.25	0.46291
	1	8	0	8	1	1	1	0
	1	8	0	8	1	1	1	0
	0	8	0	8	0	0	0	0
	1	8	0	8	0	1	0.75	0.46291
	0	8	0	8	0	1	0.25	0.46291
	0	8	0	8	0	1	0.125	0.353553
	0	8	0	8	0	1	0.375	0.517549
	0	8	0	8	0	1	0.125	0.353553
	0	8	0	8	0	1	0.25	0.46291
	1	8	0	8	0	1	0.5	0.534522
	0	8	0	8	0	1	0.375	0.517549
	0	8	0	8	0	0	0	0
	1	8	0	8	1	1	1	0
	0	8	0	8	0	0	0	0
	1	8	0	8	1	1	1	0
	0	8	0	8	0	1	0.125	0.353553
	0	8	0	8	0	1	0.125	0.353553
	0	8	0	8	0	1	0.125	0.353553
	0	8	0	8	0	1	0.25	0.46291
	1	8	0	8	0	1	0.25	0.46291
	0	8	0	8	0	1	0.125	0.353553
	1	8	0	8	0	1	0.75	0.46291
	0	8	0	8	0	1	0.25	0.46291
	1	8	0	8	1	1	1	0
	0	8	0	8	0	0	0	0
	0	8	0	8	0	1	0.125	0.353553
	1	8	0	8	0	1	0.5	0.534522
	0	8	0	8	0	1	0.375	0.517549
	1	8	0	8	0	1	0.375	0.517549
	0	8	0	8	0	1	0.625	0.517549
	1	8	0	8	0	1	0.625	0.517549
	0	8	0	8	0	1	0.375	0.517549
	0	8	0	8	0	1	0.125	0.353553
	0	8	0	8	0	1	0.25	0.46291
	0	8	0	8	0	1	0.25	0.46291
	0	8	0	8	0	1	0.125	0.353553
	1	8	0	8	0	1	0.25	0.46291
	1	8	0	8	0	1	0.875	0.353553
	0	8	0	8	0	1	0.125	0.353553
	1	8	0	8	1	1	1	0
	0	8	0	8	0	0	0	0
	1	8	0	8	1	1	1	0
	0	8	0	8	0	0	0	0
	1	8	0	8	0	1	0.75	0.46291
	0	8	0	8	0	1	0.25	0.46291
	1	8	0	8	0	1	0.125	0.353553
	0	8	0	8	0	1	0.125	0.353553
	0	8	0	8	0	1	0.125	0.353553
	0	8	0	8	0	1	0.125	0.353553
	0	8	0	8	0	1	0.125	0.353553
	0	8	0	8	0	1	0.125	0.353553
	0	8	0	8	0	1	0.25	0.46291
	0	8	0	8	0	1	0.25	0.46291
	1	8	0	8	0	1	0.5	0.534522
	1	8	0	8	1	1	1	0
	0	8	0	8	0	1	0.125	0.353553
	0	8	0	8	0	1	0.125	0.353553
	0	8	0	8	0	1	0.25	0.46291
	0	8	0	8	0	1	0.125	0.353553
	1	8	0	8	0	1	0.25	0.46291
	0	8	0	8	0	1	0.25	0.46291
	0	8	0	8	0	1	0.125	0.353553
	1	8	0	8	0	1	0.375	0.517549
	0	8	0	8	0	1	0.5	0.534522
	1	8	0	8	0	1	0.75	0.46291
	1	8	0	8	0	1	0.75	0.46291
	1	8	0	8	1	1	1	0
	1	8	0	8	1	1	1	0
	1	8	0	8	0	1	0.125	0.353553
	0	8	0	8	0	1	0.125	0.353553
	0	8	0	8	0	1	0.25	0.46291
	0	8	0	8	0	1	0.25	0.46291
	0	8	0	8	0	1	0.125	0.353553
	0	8	0	8	0	1	0.125	0.353553
	0	8	0	8	0	1	0.125	0.353553
	0	8	0	8	0	1	0.25	0.46291
	0	8	0	8	0	1	0.125	0.353553
	1	8	0	8	0	1	0.125	0.353553
	0	8	0	8	0	1	0.125	0.353553
	0	8	0	8	0	1	0.125	0.353553
	0	8	0	8	0	1	0.125	0.353553
	1	8	0	8	1	1	1	0
	1	8	0	8	1	1	1	0
	1	8	0	8	1	1	1	0
	1	8	0	8	1	1	1	0
	0	8	0	8	0	0	0	0
	1	8	0	8	1	1	1	0
	0	8	0	8	0	1	0.125	0.353553
	1	8	0	8	0	1	0.125	0.353553
	0	8	0	8	0	1	0.125	0.353553
	0	8	0	8	0	1	0.125	0.353553
	0	8	0	8	0	1	0.125	0.353553
	0	8	0	8	0	1	0.125	0.353553
	0	8	0	8	0	1	0.125	0.353553
	0	8	0	8	0	1	0.125	0.353553
	1	8	0	8	0	1	0.125	0.353553
	0	8	0	8	0	1	0.125	0.353553
	0	8	0	8	0	1	0.25	0.46291
	0	8	0	8	0	1	0.125	0.353553
	0	8	0	8	0	1	0.125	0.353553
	0	8	0	8	0	1	0.25	0.46291
	0	8	0	8	0	1	0.125	0.353553
	1	8	0	8	1	1	1	0
	0	8	0	8	0	1	0.125	0.353553
	0	8	0	8	0	1	0.5	0.534522
	1	8	0	8	0	1	0.25	0.46291
	0	8	0	8	0	1	0.125	0.353553
	1	8	0	8	1	1	1	0
	1	8	0	8	1	1	1	0
	1	8	0	8	1	1	1	0
	1	8	0	8	1	1	1	0
	1	8	0	8	1	1	1	0
	0	8	0	8	0	1	0.25	0.46291
	0	8	0	8	0	1	0.25	0.46291
	1	8	0	8	0	1	0.5	0.534522
	1	8	0	8	1	1	1	0
	0	8	0	8	0	1	0.125	0.353553
	0	8	0	8	0	1	0.125	0.353553
	0	8	0	8	0	1	0.125	0.353553
	1	8	0	8	0	1	0.125	0.353553
	0	8	0	8	0	1	0.125	0.353553
	0	8	0	8	0	1	0.375	0.517549
	1	8	0	8	1	1	1	0
	1	8	0	8	1	1	1	0
	1	8	0	8	0	1	0.625	0.517549
	0	8	0	8	0	1	0.25	0.46291
	0	8	0	8	0	1	0.125	0.353553
	1	8	0	8	1	1	1	0
	1	8	0	8	0	1	0.625	0.517549
	0	8	0	8	0	1	0.375	0.517549
	1	8	0	8	0	1	0.75	0.46291
	0	8	0	8	0	1	0.25	0.46291
	0	8	0	8	0	1	0.125	0.353553
	0	8	0	8	0	1	0.625	0.517549
	1	8	0	8	0	1	0.25	0.46291
	1	8	0	8	0	1	0.25	0.46291
	0	8	0	8	0	1	0.5	0.534522
	0	8	0	8	0	1	0.25	0.46291
	1	8	0	8	0	1	0.875	0.353553
	0	8	0	8	0	1	0.25	0.46291
	1	8	0	8	0	1	0.125	0.353553
	0	8	0	8	0	1	0.125	0.353553
	0	8	0	8	0	1	0.125	0.353553
	0	8	0	8	0	1	0.125	0.353553
	0	8	0	8	0	1	0.125	0.353553
	0	8	0	8	0	1	0.125	0.353553
	0	8	0	8	0	1	0.125	0.353553
	0	8	0	8	0	1	0.125	0.353553
	1	8	0	8	0	1	0.125	0.353553
	0	8	0	8	0	1	0.125	0.353553
	0	8	0	8	0	1	0.125	0.353553
	0	8	0	8	0	1	0.125	0.353553
	0	8	0	8	0	1	0.125	0.353553
	0	8	0	8	0	1	0.125	0.353553
	0	8	0	8	0	1	0.125	0.353553
	1	8	0	8	0	1	0.875	0.353553
	0	8	0	8	0	1	0.125	0.353553
	1	8	0	8	1	1	1	0
	1	8	0	8	0	1	0.625	0.517549
	0	8	0	8	0	1	0.375	0.517549
	0	8	0	8	0	1	0.125	0.353553
	1	8	0	8	0	1	0.25	0.46291
	0	8	0	8	0	1	0.25	0.46291
	1	8	0	8	0	1	0.625	0.517549
	1	8	0	8	1	1	1	0
	1	8	0	8	1	1	1	0
	1	8	0	8	0	1	0.875	0.353553
	1	8	0	8	0	1	0.875	0.353553
	0	8	0	8	0	1	0.125	0.353553
	1	8	0	8	1	1	1	0
	0	8	0	8	0	1	0.5	0.534522
	0	8	0	8	0	1	0.125	0.353553
	0	8	0	8	0	1	0.5	0.534522
	1	8	0	8	0	1	0.375	0.517549
	0	8	0	8	0	1	0.625	0.517549
	1	8	0	8	0	1	0.875	0.353553
	0	8	0	8	0	1	0.125	0.353553
	1	8	0	8	0	1	0.125	0.353553
	0	8	0	8	0	1	0.125	0.353553
	0	8	0	8	0	1	0.125	0.353553
	0	8	0	8	0	1	0.125	0.353553
	0	8	0	8	0	1	0.125	0.353553
	0	8	0	8	0	1	0.125	0.353553
	0	8	0	8	0	1	0.125	0.353553
	0	8	0	8	0	1	0.125	0.353553
	0	8	0	8	0	1	0.875	0.353553
	1	8	0	8	0	1	0.125	0.353553
	1	8	0	8	0	1	0.125	0.353553
	0	8	0	8	0	1	0.125	0.353553
	0	8	0	8	0	1	0.125	0.353553
	0	8	0	8	0	1	0.125	0.353553
	0	8	0	8	0	1	0.125	0.353553
	0	8	0	8	0	1	0.125	0.353553
	0	8	0	8	0	1	0.125	0.353553
	0	8	0	8	0	1	0.125	0.353553
	1	8	0	8	0	1	0.125	0.353553
	0	8	0	8	0	1	0.125	0.353553
	0	8	0	8	0	1	0.125	0.353553
	0	8	0	8	0	1	0.125	0.353553
	0	8	0	8	0	1	0.125	0.353553
	0	8	0	8	0	1	0.125	0.353553
	0	8	0	8	0	1	0.125	0.353553
	0	8	0	8	0	1	0.125	0.353553
	1	8	0	8	0	1	0.125	0.353553
	0	8	0	8	0	1	0.125	0.353553
	0	8	0	8	0	1	0.125	0.353553
	0	8	0	8	0	1	0.125	0.353553
	0	8	0	8	0	1	0.125	0.353553
	0	8	0	8	0	1	0.125	0.353553
	0	8	0	8	0	1	0.125	0.353553
	0	8	0	8	0	1	0.125	0.353553
	1	8	0	8	0	1	0.125	0.353553
	0	8	0	8	0	1	0.125	0.353553
	0	8	0	8	0	1	0.125	0.353553
	0	8	0	8	0	1	0.125	0.353553
	0	8	0	8	0	1	0.125	0.353553
	0	8	0	8	0	1	0.125	0.353553
	0	8	0	8	0	1	0.125	0.353553
	0	8	0	8	0	1	0.125	0.353553
	0	8	0	8	0	1	0.375	0.517549
	1	8	0	8	0	1	0.625	0.517549
	0	8	0	8	0	1	0.75	0.46291
	1	8	0	8	0	1	0.25	0.46291
	0	8	0	8	0	1	0.125	0.353553
	0	8	0	8	0	1	0.125	0.353553
	0	8	0	8	0	1	0.125	0.353553
	1	8	0	8	0	1	0.25	0.46291
	0	8	0	8	0	1	0.125	0.353553
	0	8	0	8	0	1	0.125	0.353553
	0	8	0	8	0	1	0.125	0.353553
	0	8	0	8	0	0	0	0
	1	8	0	8	0	1	0.875	0.353553
	0	8	0	8	0	1	0.125	0.353553
	0	8	0	8	0	1	0.125	0.353553
	0	8	0	8	0	1	0.125	0.353553
	0	8	0	8	0	1	0.125	0.353553
	1	8	0	8	0	1	0.25	0.46291
	0	8	0	8	0	1	0.125	0.353553
	0	8	0	8	0	1	0.125	0.353553
	0	8	0	8	0	1	0.125	0.353553
	0	8	0	8	0	0	0	0
	0	8	0	8	0	1	0.125	0.353553
	0	8	0	8	0	1	0.125	0.353553
	0	8	0	8	0	1	0.125	0.353553
	1	8	0	8	0	1	0.25	0.46291
	0	8	0	8	0	1	0.125	0.353553
	0	8	0	8	0	1	0.125	0.353553
	0	8	0	8	0	1	0.125	0.353553
	0	8	0	8	0	0	0	0
	0	8	0	8	0	1	0.125	0.353553
	0	8	0	8	0	1	0.125	0.353553
	0	8	0	8	0	1	0.125	0.353553
	0	8	0	8	0	1	0.375	0.517549
	1	8	0	8	0	1	0.625	0.517549
	0	8	0	8	0	1	0.875	0.353553
	1	8	0	8	0	1	0.125	0.353553
	0	8	0	8	0	1	0.125	0.353553
	0	8	0	8	0	1	0.125	0.353553
	0	8	0	8	0	1	0.125	0.353553
	1	8	0	8	0	1	0.125	0.353553
	0	8	0	8	0	1	0.125	0.353553
	0	8	0	8	0	1	0.125	0.353553
	0	8	0	8	0	1	0.125	0.353553
	0	8	0	8	0	1	0.125	0.353553
	1	8	0	8	0	1	0.875	0.353553
	0	8	0	8	0	1	0.125	0.353553
	0	8	0	8	0	1	0.125	0.353553
	0	8	0	8	0	1	0.125	0.353553
	0	8	0	8	0	1	0.125	0.353553
	1	8	0	8	0	1	0.125	0.353553
	0	8	0	8	0	1	0.125	0.353553
	0	8	0	8	0	1	0.125	0.353553
	0	8	0	8	0	1	0.125	0.353553
	0	8	0	8	0	1	0.125	0.353553
	0	8	0	8	0	1	0.125	0.353553
	0	8	0	8	0	1	0.125	0.353553
	0	8	0	8	0	1	0.125	0.353553
	1	8	0	8	0	1	0.125	0.353553
	0	8	0	8	0	1	0.125	0.353553
	0	8	0	8	0	1	0.125	0.353553
	0	8	0	8	0	1	0.125	0.353553
	0	8	0	8	0	1	0.125	0.353553
	0	8	0	8	0	1	0.125	0.353553
	0	8	0	8	0	1	0.125	0.353553
	0	8	0	8	0	1	0.125	0.353553
	Proximity matrix (Euclidean distance):
		R.sp.abha	R.sp.aseer	R.sp.jazan	R.malacosperma	R.patula	R.sp.taif.rose	R.sp.taif.violat	R.sp.taif.white
	R.sp.abha	0	23.5655	23.8851	24.7945	25.9397	22.8896	23.3345	23.1394
	R.sp.aseer	23.5655	0	25.1919	26.5261	23.8048	25.1661	25.0553	24.8831
	R.sp.jazan	23.8851	25.1919	0	24.5669	25.0047	23.4627	23.0319	23.677
	R.malacosperma	24.7945	26.5261	24.5669	0	26.987	25.2342	23.5216	25.129
	R.patula	25.9397	23.8048	25.0047	26.987	0	25.95	25.9865	25.7028
	R.sp.taif.rose	22.8896	25.1661	23.4627	25.2342	25.95	0	21.5801	21.4996
	R.sp.taif.violat	23.3345	25.0553	23.0319	23.5216	25.9865	21.5801	0	21.7271
	R.sp.taif.white	23.1394	24.8831	23.677	25.129	25.7028	21.4996	21.7271	0
	Node statistics:
	Node	Level	Weight	Objects	Left son	Right son
	15	387.391	8	8	13	14
	14	332.928	5	5	4	12
	13	320.622	3	3	5	11
	12	293.725	4	4	3	10
	11	277.667	2	2	1	2
	10	235.55	3	3	7	9
	9	231.117	2	2	6	8
	Cophenetic distance matrix:
		R.sp.abha	R.sp.24651	R.sp.24652	R.malacosperma	R.patula	R.sp.24650.rose	R.sp.24650.violat	R.sp.24650.white
	R.sp.abha	0	277.667	387.391	387.391	320.622	387.391	387.391	387.391
	R.sp.24651	277.667	0	387.391	387.391	320.622	387.391	387.391	387.391
	R.sp.24652	387.391	387.391	0	332.928	387.391	293.725	293.725	293.725
	R.malacosperma	387.391	387.391	332.928	0	387.391	332.928	332.928	332.928
	R.patula	320.622	320.622	387.391	387.391	0	387.391	387.391	387.391
	R.sp.24650.rose	387.391	387.391	293.725	332.928	387.391	0	235.55	231.117
	R.sp.24650.violat	387.391	387.391	293.725	332.928	387.391	235.55	0	235.55
	R.sp.24650.white	387.391	387.391	293.725	332.928	387.391	231.117	235.55	0
	Cophenetic correlation:			0.692702
	Variance decomposition for the optimal classification:
		Absolute	Percent
	Within-class	41.9333	0.888485
	Between-classes	5.2631	0.111515
	Total	47.1964	1
	Class centroids:
	Class	0	1	1	1	0	1	0	0	0	0	0	0	0	1	0	1	1	0	0	1	1	0	1	1	1	0	1	0	0	0	1	0	0	0	0	0	0	0	1	0	0	0	0	0	0	0	1	0
	1	0	1	1	1	0	0.333333	0.333333	0	0	0.333333	0	0	0	1	0.333333	0.666667	0.333333	0.666667	0	1	0.333333	0.666667	1	1	0.666667	0.333333	0.333333	0.666667	0	0.333333	0.333333	0.333333	0	0	0.333333	0	0	0	0.333333	0.333333	0	0	0.333333	0	0	0	1	0
	2	0	1	1	1	0	0	0	0.25	0	0	0.25	0.25	0.25	1	0	1	1	0	0.25	0.75	0.5	0.5	1	1	1	0	0	0	1	0	0	0	0.25	0	0	0.25	0.25	0.25	0	0	0.25	0	0	0.25	0.25	0.25	0.5	0.5
	3	0	1	1	1	0	0	0	0	1	0	0	0	0	1	0	1	1	0	1	0	0	1	1	1	1	0	1	0	0	0	0	0	0	1	0	0	0	0	0	0	0	1	0	0	0	0	0	1
	Distances between the class centroids:
		1	2	3
	1	0	6.27384	8.80025
	2	6.27384	0	8.07775
	3	8.80025	8.07775	0
	Central objects:
	Class	0	1	1	1	0	1	0	0	0	0	0	0	0	1	0	1	1	0	0	1	1	0	1	1	1	0	1	0	0	0	1	0	0	0	0	0	0	0	1	0	0	0	0	0	0	0	1	0
	1 (R.sp.24651)	0	1	1	1	0	0	1	0	0	0	0	0	0	1	1	0	0	1	0	1	0	1	1	1	1	0	0	1	0	0	0	1	0	0	0	0	0	0	0	1	0	0	0	0	0	0	1	0
	2 (R.sp.24650.rose)	0	1	1	1	0	0	0	0	0	0	1	0	0	1	0	1	1	0	0	1	1	0	1	1	1	0	0	0	1	0	0	0	0	0	0	1	0	0	0	0	0	0	0	1	0	0	1	0
	3 (R.malacosperma)	0	1	1	1	0	0	0	0	1	0	0	0	0	1	0	1	1	0	1	0	0	1	1	1	1	0	1	0	0	0	0	0	0	1	0	0	0	0	0	0	0	1	0	0	0	0	0	1
	Distances between the central objects:
		1 (R.sp.aseer)	2 (R.sp.taif.rose)	3 (R.malacosperma)
	1 (R.sp.24651)	0	10.2956	10.6771
	2 (R.sp.24650.rose)	10.2956	0	10.0995
	3 (R.malacosperma)	10.6771	10.0995	0
	Results by class:
	Class	1	2	3
	Objects	3	4	1
	Sum of weights	3	4	1
	Within-class variance	46.3333	39	0
	Minimum distance to centroid	5.04425	5.17204	0
	Average distance to centroid	5.54613	5.39787	0
	Maximum distance to centroid	5.86894	5.97913	0
		R.sp.abha	R.sp.jazan	R.malacosperma
		R.sp.24651	R.sp.24650.rose
		R.patula	R.sp.24650.violat
			R.sp.24651.white
	Results by object:
	Observation	Class
	R.sp.abha	1
	R.sp.24651	1
	R.sp.24652	2
	R.malacosperma	3
	R.patula	1
	R.sp.24650.rose	2
	R.sp.24650.violat	2
	R.sp.24650.white	2
[truncated: 296 more columns]
